# Supplementary material for: TIR1/AFB-Aux/IAA auxin perception mediates rapid cell wall acidification and growth of Arabidopsis hypocotyls
Source: eLife. 2016 Sep 14;5:e19048. doi: 10.7554/eLife.19048 (PMC5045290; doi:10.7554/eLife.19048)
Supplement: Figure 1—source data 1. — DOI: http://dx.doi.org/10.7554/eLife.19048.003 [file elife-19048-fig1-data1.xlsx]

## Sheet: Fig1-source data
Luciferase Experiment
2015-08-10 experiment
110s 250gain 2min delay			slice	intensity																									sds'
				DM				1 FC			1NAA						10NAA							real time	control	1uM FC	1NAA	10uM NAA
			1	1084.79	1150.03	1016.96	1166.59	1097.13	1077.87	1106.01	941.638	1001.83	1060.55	1066.17	997.729	969.5	1020.11	865.13	908.857	1051.46	1049.24	1115.04		4	1104.59	1093.67	1006.24	1001.64	68.2655	14.3905	49.3079	95.0699
			2	760.193	784.41	735.561	841.382	794.972	763.481	776.714	786.609	752.667	796.703	829.037	793.262	725.958	778.763	699.413	756.771	799.851	780.222	785.891		6	780.387	778.389	780.706	766.818	45.2907	15.8122	36.2431	35.8376
			3	715.428	692.427	675.745	729.539	701.789	694.308	695.918	660.435	670.024	730.487	764.556	687.374	670.979	714.132	680.587	623.057	714.313	695.537	724.636		8	703.285	697.338	697.309	692.044	23.8961	3.93756	41.2773	37.2792
			4	677.2	708.487	656.541	705.5	674.352	639.827	663.782	638.188	635.167	669.946	716.407	672.748	673.135	631.947	638.696	681.857	673.134	704.574	709.309		10	686.932	659.32	667.599	673.253	24.6827	17.6897	29.5355	32.4205
			5	647.193	695.692	617.265	678.632	664.535	627.192	638.884	638.029	604.405	661.513	704.759	660.738	642.188	611.211	609.609	635.114	646.657	643.685	673.036		12	659.696	643.537	651.939	636.552	34.6939	19.1014	33.1876	23.8924
			6	642.69	684.59	599.847	661.013	638.817	611.481	638.728	600.014	606.476	695.824	736.463	637.495	630.646	606.868	604.13	619.771	643.552	640.315	642.982		14	647.035	629.675	651.153	626.27	35.8299	15.7568	53.8361	18.3525
			7	633.91	669.598	591.276	639.303	622.268	609.644	618.857	583.391	629	652.568	692.13	632.215	631.479	615.816	583.196	621.543	643.761	636.111	639.164		16	633.522	616.923	636.797	623.265	32.2479	6.53044	35.4196	22.369
			8	610.614	630.846	583.133	607.974	604.148	600.221	602.898	586.928	637.31	630.203	637.333	595.477	601.208	591.5	586.652	601.457	656.567	612.593	628.291		18	608.142	602.422	614.743	612.843	19.5539	2.00625	22.7448	26.1596
			9	606.517	635.556	567.857	630.276	600.62	570.885	586.946	574.942	575.762	625.446	649.963	595.15	606.573	601.079	590.783	673.171	646.373	607.926	668.6		20	610.052	586.15	604.639	631.322	30.8349	14.8835	29.3147	35.9804
			10	607.379	634.385	592.816	618.947	584.275	582.837	573.34	631.71	621.69	623.797	662.185	605.383	642.427	645.158	624.87	684.171	705.627	678.537	744.6		22	613.382	580.151	631.199	680.494	17.6171	5.94187	19.484	42.6644
			11	628.09	624.436	583.316	594.829	584.803	556.404	573.952	628.319	597.381	622.203	698.5	654.477	659.938	711.553	743.065	852.571	770.672	695.907	871.436		24	607.668	571.72	643.47	774.201	22.0309	14.3305	35.2893	72.9837
			12	596.772	623.564	578.327	604.092	603.063	586.029		697.13	713.357	665.338	762.056	708.738	723.271	855.632	827	920	992.746	762.222	1053.93		26	600.689	594.546	711.648	901.921	18.7105	12.0449	31.758	108.585
			13	579.317	616.692	567.878	598.684	596.028	576.125	574.932	881.725	755.452	696.081	844.482	888.196	845.052	1017.11	1018.57	1250.77	1257.36	950.463	1318.85		28	590.643	582.362	818.498	1135.52	21.5231	11.8504	76.4153	157.28
			14	591.607	623.325	571.561	597.829	592.148	566.26	556.673	1152.25	889.762	758.932	978.833	1096.19	1067.56	1214.05	1265.85	1529.8	1710.7	1097.89	1716.94		30	596.081	571.694	990.587	1422.54	21.3427	18.3511	146.409	266.321
			15	587.441	627.017	561.684	574.684	585.655	579.404	566.932	1371.8	1057.88	883.284	1176.33	1411.31	1383.62	1546.74	1495.61	1954.11	2329.52	1470.2	2208.66		32	587.707	577.33	1214.04	1834.14	28.2379	9.5322	213.431	382.024
			16	595	609.752	558.296	585.855	579.965	553.846	573.163	1747.68	1231.38	1001.39	1504.48	1706.07	1643.94	1691.87	1941.83	2203.8	3076.15	1715.37	2860.91		34	587.226	568.991	1472.49	2248.32	21.6539	13.55	296.908	591.635
			17	580.303	601.615	555.969	611.066	586.542	565.731	559.156	2302.28	1465.36	1225.32	1906.65	2076.24	2004.99	2144.71	2340	2941.4	3811.15	2164.52	3754.27		36	587.238	570.476	1830.14	2859.34	24.497	14.2964	404.666	771.591
			18	564.531	585.624	556.276	574.789	573.57	559.183	558.347	2904.83	1973.6	1430.2	2238.41	2589.44	2559.93	2580.66	2999.93	3408.69	4955.7	2633.61	4355.33		38	570.305	563.7	2282.73	3488.99	12.7139	8.55789	525.784	969.964
			19	568.959	594.915	575.612	568.395	575.549	554.24	569.109	3473.93	2214.88	1566.4	2649.02	3080.78	2931.48	3385.84	3657.15	4332.63	5878.9	3261.06	5435.2		40	576.97	566.299	2652.75	4325.13	12.404	10.9288	679.283	1105.19
			20	588.952	600.53	570.99	589.184	574.655	555.74	567.163	4243.42	2657.76	1995.34	3198.67	3720.22	3439.47	3820.87	4280.61	5158.71	7463.42	3822.63	6142.13		42	587.414	565.853	3209.15	5114.73	12.2103	9.52534	795.165	1456.93
			21	566.883	586.744	550.061	576.066	570.739	563.952	558.741	5183.38	3237.69	2689.24	4155.37	4549.02	4319.95	4307.24	5197.04	5685.97	9023.63	4650.78	7566.25		44	569.938	564.477	4022.44	6071.82	15.5394	6.01623	908.239	1843.57
			22	583.834	611	553.316	572.737	572.592	567.221	576.952	5989.45	3480.93	3204.85	4878.96	5311.43	5157.24	5181.5	6074.89	6664.71	10730.3	5422.56	8836.94		46	580.222	572.255	4670.48	7151.82	24.0852	4.87425	1094.9	2187
			23	579.276	584.932	575.398	566.789	571.958	568.51	554.531	7122.97	4165.93	3901.34	5378.91	5883.97	5717.76	5835.58	7077.67	7605.31	12735	6336.5	10097.5		48	576.599	565	5361.81	8281.25	7.62198	9.22859	1188.65	2638.3
			24	583.834	573.769	549.092	574.895	573.106	559.519	575.973	7998.65	4717.52	4650.69	6386	6838.24	6724.69	7045.5	8411.37	8413.23	15007.1	7588.67	11328		50	570.398	569.533	6219.3	9632.31	14.9003	8.78977	1307.54	3020.21
			25	590.586	610.983	556.112	589.605	590.915	563.904	566.422	9323.74	5492.17	5196.99	7429.56	7873.46	7442.68	8512.76	9539.87	10093.5	17470.4	8454.15	12874.6		52	586.822	573.747	7126.43	11157.5	22.7213	14.9211	1547.36	3488.62
			26	579.993	579.803	555.684	590.368	574.366	551.529	565.347	10226.5	5803.86	6065.47	7822.81	8308.7	8328.07	9601.13	10553.7	10399.3	19674.1	9564.28	13793.7		54	576.462	563.747	7759.24	12264.4	14.7052	11.5022	1637.64	3950.47
			27	578.372	581.222	550.153	578.211	573.676	573.808	539.925	10859	6296.67	6714.66	8749.22	8941.92	9047.54	10590.7	11741.4	11857.2	22139.8	10815.3	14954.3		56	571.99	562.47	8434.84	13683.1	14.6232	19.5244	1681.59	4427.7
			28	566.614	594.35	568.724	563.316	580.232	547.615	569.374	11784.4	6870.05	7539.92	9214.67	9850.73	9337.85	11702.2	13013.5	12327.4	24397.7	11547.4	16981.1		58	573.251	565.74	9099.61	14994.9	14.241	16.6093	1746.19	5022.47
			29	572.855	590.838	561.133	563.421	573.507	560.24	559.109	12400.5	7137.05	8346.78	9954.52	10493.4	10137.5	12698.5	13958.3	12955.7	26560.2	12871.2	18371.5		60	572.062	564.285	9744.94	16235.9	13.5065	8.00619	1820.22	5494.24
			30	567.428	596.222	556.347	578.066	575.627	561.087	573.354	12891	7722.02	9010.82	10319.7	10997.7	10552.5	13270.6	14430.3	13460.8	28391.1	13661.7	18970.4		62	574.516	570.023	10249	17030.8	16.9716	7.82152	1763.88	5963.51
			31	573.476	584.47	558.663	565.421	564.239	557.26	552.422	13119.6	8297.62	9504.99	11121.2	11471.8	10717.6	14106.2	15029.9	13581.6	29745.5	15180.6	20410.4		64	570.507	557.974	10705.5	18009	11.1045	5.94074	1662.95	6248.54
			32	570.731	581.162	577.541	566.816	582.085	572.981	556.898	14262.5	8420.36	10333.8	11593.3	12042.8	11369.2	14230.4	15697.3	14373.5	31248.7	16003.3	20811		66	574.062	570.655	11337	18727.4	6.48366	12.7536	1930.64	6586.43
			33	584.931	588.051	574.49	582.487	592.218	574.635	570.571	14800.2	8902.45	10059.5	11911.2	12444.2	11912.9	14991.1	16589.7	14646.7	32741	16702.1	21397.6		68	582.49	579.141	11671.7	19511.4	5.79894	11.5056	2038.02	6915.3
			34	570.966	594.632	561.918	578.961	591.88	594.192	556.524	14908.4	8899.71	10518.7	11840.2	12396	11891.1	15679.3	17226	15096.2	33389.2	17409.5	21306.3		70	576.619	580.865	11742.3	20017.8	13.8808	21.1119	2003.03	6900.67
			35	578.014	570.205	549.663	577.276	587.042	577.288	551.803	15237.3	9080.57	10760.4	12279	12758.1	12343.6	17336	17774.4	16167.5	34791.6	18400	21461		72	568.789	572.044	12076.5	20988.4	13.228	18.1953	2062.79	6990.91
			36	573.131	577.641	548.153	582.342	583.486	579.865	554.98	16202.6	9132.74	11190.7	12502.4	13180.8	12679.3	18324.8	18693.7	16581.7	35850.7	19329.8	22563.6		74	570.317	572.777	12481.4	21890.7	15.2469	15.5186	2334.74	7113.55
			37	579.683	574.154	575.337	592.197	578.38	583.202	558.741	16045.9	9154.55	10969.7	12783.8	13322.8	12974.2	19842.3	18888.8	16671.7	36244.8	19743.4	22415.5		76	580.343	573.441	12541.8	22301.1	8.25261	12.9569	2327.2	7076.19
			38	574.897	594.248	547.204	563.197	601.451	608.135	552.014	15808	9022.93	11247.1	12981.9	13458.4	12875.5	21306	19864.3	17898.3	36772.3	20598.1	22829.7		78	569.886	587.2	12565.6	23211.4	19.8144	30.6547	2274.57	6840.13
			39	566.034	575.504	552.071	572.724	614.218	588.519	554.551	16046.8	9264.6	11172.3	12914.8	13810.7	13197.7	23170.4	20252.7	18938.6	37040.3	20704	22769.1		80	566.583	585.763	12734.5	23812.5	10.4594	29.9288	2317.65	6671.8
			40	573.428	560.308	546.082	570.789	583.465	572.548	549.857	16078.9	9298.62	11314	13061.2	14077.3	13001.3	23005.4	20632.2	19296.3	37645	21816.5	22458.8		82	562.652	568.623	12805.2	24142.4	12.4149	17.1443	2322.02	6747.8
			41	572.614	591.222	543.122	580.829	588.62	595.971	544.286	16027.3	8587.07	10916	12575.6	13740.5	13056.6	23348.7	20567.1	19815.4	37392.5	21425.9	22110.3		84	571.947	576.292	12483.8	24110	20.67	27.9609	2534.36	6621.22
			42	560.717	580.179	563.459	573.711	631.824	586.779	559.551	16285.4	9053.07	10835.4	12341.2	13934.3	12881.1	23110.4	20572.4	19241.4	37956.2	22167.3	21882.2		86	569.516	592.718	12555.1	24155	9.04447	36.5007	2497.65	6894.33
			43	563.572	604.171	548.694	573.75	614.613	591.856	546.109	16186	8785.5	10714.9	11918	14121.6	12979.1	23928.1	21159.5	20202	38228.2	22641.7	22049.4		88	572.547	584.193	12450.8	24701.5	23.4595	34.889	2598.23	6747.42
			44	567.186	588.556	899.694	565.5	631.092	599.019	555.823	16346.8	8704.4	10341.2	11656.8	14049.7	13056.1	24714.3	20819.5	19523.3	37517	22441.9	21349.9		90	655.234	595.311	12359.2	24394.3	163.311	37.7712	2726.44	6661.72
			45	553.517	588.966	551.194	582.079	622.169	605.192	547.306	16350.3	8719.33	9952.3	11106.4	13942	13124.1	24892.2	20762.5	20278.9	37609.2	21532.8	20847		92	568.939	591.556	12199.1	24320.4	19.3775	39.2502	2809.88	6719.33
			46	554.579	580.547	1285.13	574.408	633.535	605.856	545.088	16366.4	8641.43	9695.34	10519.9	13836.9	13103.1	24786	21212.6	20700.2	38310.8	22009.7	20262.5		94	748.667	594.826	12027.2	24547	357.816	45.2433	2913.21	6931.22
			47	578.069	606.607	557.48	571.026	638.514	633.5	550.782	16958.8	8315.17	9403.54	10619.6	13999	13067.7	24879.3	20534.2	20785.1	38845.5	21731.6	20569.4		96	578.295	607.599	12060.6	24557.5	20.7181	49.2685	3222.7	7191.11
			48	567.186	614.282	560.735	587	661.007	643.952	558.116	16188.5	8122.71	9110.03	10372.8	13875.2	12739.6	25475.5	20739.3	20540.1	38203.5	21707.4	20522.3		98	582.301	621.025	11734.8	24531.3	24.0723	55.1441	3073.04	6959.54
			49	564.972	592.444	572.398	582.289	662.683	636.606	547.456	16104.7	8153.05	8897.66	10061.1	14098.6	12675.3	25581	21202.2	20264	38004.3	21499.4	20022.1		100	578.026	615.582	11665.1	24428.8	11.9462	60.4221	3137.45	6948.07
			50	566.283	586.607	556.276	569.237	684.246	633.817	559.673	16047	8547.74	8888.39	10186	13697.2	12690.4	25494.2	21313.8	21137.8	38619.9	22227.5	21434.7		102	569.601	625.912	11676.1	25038	12.6214	62.6616	2966.35	6850.41
Growth experiments - controls, CHI, auxinole
2015-03-09 - ConcA and CHI treatments of Col0
Col0																stdevs
time	0	10	20	30	40	50	60	70	80	90	100	110	120	130		0	10	20	30	40	50	60	70	80	90	100	110	120	130
DM	100	100.445	100.422	100.413	100.279	100.4	100.32	100.451	100.506	100.465	100.578	100.592	100.597	100.565	DM	0	0.307757	0.293643	0.369783	0.446877	0.354618	0.30895	0.263136	0.316761	0.283255	0.420483	0.339691	0.475623	0.451017
NAA	100	100.462	101.238	102.461	103.069	105.248	106.745	107.72	108.569	109.185	109.959	110.576	111.203	111.695	NAA	0	0.320172	0.904957	1.836	2.25553	4.16986	5.18648	6.17257	6.49619	6.09763	6.08889	6.3337	6.34836	6.49154
FC	100	100.497	101.228	102.21	103.622	105.307	107.227	109.298	111.402	113.732	116.044	118.408	120.282	122.153	FC	0	0.484869	0.791948	1.24303	1.82707	2.38398	3.15323	3.55476	4.24253	4.35568	4.7291	4.9178	5.16933	5.1424
NAA-CHI	100	100.143	100.324	100.25	100.407	100.456	100.473	100.611	100.775	100.798	100.871	100.946	101.009	101.311	NAA-CHI	0	0.261579	0.296915	0.409973	0.299359	0.304763	0.48238	0.509996	0.677395	0.863737	1.14708	1.19858	0.781813	1.01917
FC-CHI	100	101.118	101.908	102.652	103.577	104.845	106.258	107.802	109.236	110.876	112.285	113.711	115.043	116.352	FC-CHI	0	0.335666	0.687419	0.977862	1.31093	1.70465	2.2894	2.70741	3.42434	4.13402	4.91144	5.38598	6.02869	6.60197
2015-08-06 - auxinole experiment
50uM auxinole was added to the depletion plate and samples were depleted with or without auxinole. Then trasnferred to DM with or without auxinole
summary
col0
time	0	10	20	30	40	50	60	70	80	90	100	110	120	130		stdevs
DM	100	101.377	101.815	102.004	102.35	102.265	102.459	102.713	102.97	103.106	103.141	102.672	102.761	102.894	DM	0	0.93936	1.0275	1.0201	1.32535	1.22748	1.21436	1.08391	1.19764	1.51075	1.51267	1.23369	1.34578	1.36074
DM + aux	100	100.441	100.695	100.866	101.179	101.612	101.469	101.815	101.946	102.046	101.976	102.297	102.648	102.741	DM aux pre	0	0.871504	0.940547	1.0185	0.925596	1.06039	1.09704	1.34166	1.15381	1.24851	1.26599	1.16096	0.880422	1.33707
FC	100	102.121	103.416	104.945	106.473	108.079	109.453	111.379	113.409	115.462	117.731	119.853	121.638	123.807	FC	0	0.853838	1.02957	1.35105	1.81	2.14737	2.52789	3.2496	3.37441	3.53631	3.74882	3.86935	4.08406	4.31003
FC+aux	100	100.968	101.785	102.933	103.908	104.724	106.098	107.621	109.281	110.939	112.557	114.165	115.649	116.863	FC+aux	0	0.29347	0.639993	0.517761	0.693043	0.963704	1.34246	1.60642	1.78636	1.82846	1.85067	2.03386	1.95868	2.4175
10NAA	100	101.225	101.862	102.838	104.283	105.175	106.055	107.471	108.891	110.135	111.391	112.399	113.563	114.39	10NAA	0	0.4584	0.730314	0.94546	1.40619	1.39888	1.62666	1.89869	2.08143	2.11329	2.11999	2.33785	2.50699	2.64534
10NAA +aux	100	101.096	101.482	101.553	102.096	102.46	103.036	103.216	103.403	103.843	103.842	104.129	104.524	104.677	10NAA +aux	0	0.617442	0.54782	0.761809	0.912716	1.15231	1.26998	1.40596	1.48885	1.37818	1.45574	1.63161	1.51845	1.54626
2015-09-09 DR5:LUC signaling in the presence of CHI, MG132, auxinole, all 50uM
	DMSO					MG132				auxinole				CHI								real time	NAA+DMSO	NAA+MG132	NAA+auxinole	NAA+CHI	stdevs
1	1129.24	975.768	1470.27	945.803	893.414	930	964.783	1091.36	1149.02	980.779	953.902	1085.17	1104.31	1071.93	1158.42	1072.01	1047.71	1160.45				4	1082.9	1033.79	1031.04	1102.1	233.657	103.483	74.779	53.2698
2	872.069	762.048	1114.75	756.168	699.441	704.295	722.544	794.994	876.676	752.74	716.907	822.106	846.622	836.808	899.659	793.609	788.518	867.669				6	840.895	774.627	784.594	837.253	165.358	78.5027	60.141	47.6963
3	783.606	692.018	981.703	658.774	657.189	631.287	662.672	748.801	805.961	693.051	660.191	743.723	771.598	753.843	826.735	723.783	739.753	815.446				8	754.658	712.18	717.141	771.912	136.935	79.8555	49.986	46.3084
4	738.252	659.643	901.402	657.139	627.505	598.748	612.817	699.528	723.203	657.646	621.652	704.409	713.018	715.151	779.541	677.957	690.412	768.144				10	716.788	658.574	674.181	726.241	111.061	61.9865	42.6409	45.6476
5	696.427	618.173	829.08	605.927	610.423	588.171	598.017	651.983	684.71	625.576	603.353	667.456	654.927	688.662	759.047	669.196	653.694	739.101				12	672.006	630.72	637.828	701.94	95.2963	45.6324	28.9185	45.3274
6	663.413	610.28	754.633	586.161	580.423	561.752	573.639	633.159	658.551	614.171	581.755	635.81	652.646	666.51	721.288	618	617.129	704.273				14	638.982	606.775	621.095	665.44	72.4828	46.5544	30.5918	47.9913
7	664.839	588.542	716.462	592.876	567.45	560.919	577.883	617.864	640.111	590.74	577.926	617.091	623.854	631.212	689.118	628.728	612.953	676.892				16	626.034	599.194	602.403	647.781	62.4905	36.2487	21.6874	33.1916
8	643.908	586.75	714.276	568.029	568.27	561.252	568.672	607.903	640.275	589.032	571.877	612.004	618.488	638.651	687.724	620.239	586.588	671.64				18	616.247	594.525	597.85	640.968	62.9914	36.731	21.4369	40.3706
9	632.734	566.798	680.643	576.781	568.342	553.922	571.411	588.256	655.309	570.215	563.054	594.215	598.854	618.146	665.865	611.859	603.165	654.777				20	605.06	592.225	581.584	630.762	50.2258	44.3309	17.6107	27.7805
10	624.693	588.452	677.834	587.628	590.676	584.016	576.767	607.898	662.696	569.266	557.255	576.606	598.39	599.722	673.553	578.87	601.506	636.525				22	613.857	607.844	575.379	618.035	38.9911	38.9114	17.2903	37.3048
11	639.706	597.363	685.357	575.226	615.135	602.368	587.594	618.807	672.879	575.266	572.284	588.777	598.463	593.485	638.659	587.457	572.459	626.77				24	622.557	620.412	583.697	603.766	42.3319	37.2289	12.1817	27.8322
12	652.615	596	709.111	603.81	649.892	634.209	612.206	612.608	693.734	570.291	578.466	576.982	599.732	600.005	627.906	593.098	571.988	628.432				26	642.286	638.189	581.368	604.286	45.4228	38.43	12.7488	24.1226
13	712.679	621.286	778.065	623.898	737.622	682.116	646.544	653.858	788.193	581.677	602.23	1040.79	618.152	590.081	628.524	577.696	563.894	615.885				28	694.71	692.678	710.712	595.216	69.8531	65.4981	220.557	26.6975
14	747.679	640.571	848.839	664.708	791.667	757.213	693.594	688.83	860.932	583.354	639.206	592.281	655.079	581.687	628.4	580	560.788	599.338				30	738.693	750.142	617.48	590.043	86.7768	80.1691	35.0489	25.4175
15	826.679	681.946	913.352	695.511	886.423	846.64	994.089	754.375	932.135	615.184	693.961	616.723	694.799	581.783	611.1	565.598	553.224	598.971				32	800.782	881.81	655.167	582.135	107.099	104.269	45.2852	23.6213
16	940.225	716.095	1042.69	747.577	1093.52	937.733	845.183	833.614	1057.8	642.228	737.181	637.274	756.506	582.409	606.406	578.587	560.035	605.921				34	908.022	918.583	693.297	586.672	170.412	103.852	62.364	19.7042
17	1078.28	757.893	1155.93	830.27	1296.87	1055.77	988.333	906.466	1186.58	666.171	812.181	665.504	844.591	563.51	600.894	559.598	548.835	590.381				36	1023.85	1034.29	747.112	572.644	225.361	118.469	94.7759	21.9839
18	1218.13	831.512	1270.67	912.796	2052.31	1222.89	1074.77	1024.55	1319.67	710.392	863.466	703.712	899.372	569.995	603.859	554.065	539.588	596.791				38	1257.08	1160.47	794.236	572.86	483.147	135.472	101.769	27.3958
19	1391.99	873.393	1427.09	1014.75	1656.68	1452.24	1151.39	1187.48	1493.35	747.101	934.353	733.376	969.884	567.434	597.882	559.75	552.271	582.942				40	1272.78	1321.12	846.178	572.056	320.735	176.56	123.313	18.3694
20	1595.66	964.786	1629.38	1094.14	1999.43	1606.34	1265.64	1294.91	1738.54	815.728	1034.85	810.467	1067.13	562.768	589.924	545.011	543.706	580.137				42	1456.68	1476.36	932.043	564.309	423.413	233.066	137.994	20.6514
21	1807.37	966.226	1805.17	1173.17	2371.17	1810.02	1369.84	1467.93	1950.41	878.987	1105.64	828.223	1165.84	563.167	589.753	562.087	550.365	587.223				44	1624.62	1649.55	994.673	570.519	561.388	275.374	166.034	17.1778
22	2032.71	1109.56	1960.93	1340.29	2687.72	1935.71	1528.24	1630.11	2113.82	950.962	1199.77	885.697	1249.47	560.833	582.741	554.098	530.4	580.827				46	1826.24	1801.97	1071.47	561.78	623.036	270.556	179.98	21.487
23	2381.04	1178.52	2176.84	1439.9	3187.61	2131.99	1671.49	1820.73	2500.76	1043.6	1301.36	940.234	1335.93	559.96	575.424	552.011	541.753	586.683				48	2072.78	2031.24	1155.28	563.166	798.27	367.121	193.813	18.0037
24	2663.78	1334.55	2324.42	1569.29	3808.04	2244.79	1871.53	2017.8	2779.36	1171.25	1401.52	1004.13	1444.48	558.49	594.688	561.761	545.847	576.496				50	2340.02	2228.37	1255.35	567.456	982.997	398.134	206.006	18.7288
25	2897.67	1421.65	2490.62	1687.47	4476.14	2456.78	2024.3	2381.72	3036.34	1248.58	1460.03	1063.03	1515.34	564.273	592.847	548.163	551.976	582.719				52	2594.71	2474.79	1321.74	567.996	1208.47	419.233	207.276	19.3532
26	3156.07	1587.97	2597.89	1888.33	5073.21	2650.19	2321.09	2539.66	3385.62	1398.87	1569.66	1103.5	1539.57	556.995	579.459	546.859	541.282	576.978				54	2860.69	2724.14	1402.9	560.315	1379.93	461.703	213.032	17.3096
27	3616.79	1694.46	2772.75	2091.87	5671.44	2857.65	2648.27	2864.97	3793.2	1506.87	1705.88	1193.77	1650.04	552.308	570.059	542.902	536.271	562.396				56	3169.46	3041.02	1514.14	552.787	1577.52	511.421	229.439	13.7965
28	4053.92	1820.27	2896.68	2293.93	6190.44	3049.91	2984.68	3226.32	4096.2	1605.73	1820.79	1257.8	1654.95	546.596	571.329	552.674	541.506	567.986				58	3451.05	3339.28	1584.82	556.018	1744.52	514.837	236.631	13.1169
29	4377.71	1934.95	3049.43	2442.68	6772.65	3163	3309.91	3648.48	4513.55	1798.36	1861.52	1316.92	1760.27	558.187	563.318	540.652	534.6	555.36				60	3715.48	3658.74	1684.27	550.423	1937.7	605.046	248.432	12.2145
30	4787.64	2034.74	3231.93	2686.16	7184.07	3326.14	3692.94	4086.36	4904.62	1858.88	1980.4	1433.27	1800.66	561.273	577.165	552.163	538.329	564.727				62	3984.91	4002.52	1768.3	558.731	2057.66	676.792	235.57	14.5052
31	5314.81	2165.98	3363.01	2980.15	7947.66	3482.94	3945.73	4546.32	5320.99	2015.37	1988.19	1490.29	1869.99	549.556	555.894	542.5	532.518	553.331				64	4354.32	4324	1840.96	546.76	2318.11	794.541	242.148	9.42613
32	5635.17	2258.53	3481.72	3127.7	8176.42	3618	4303.24	4877.87	5558.88	2131.02	2119.02	1578.41	1903.65	540.52	569.288	540.576	532.118	556.777				66	4535.91	4589.5	1933.03	547.856	2384.46	826.359	258.463	14.945
33	6220.74	2458.12	3610.43	3304.39	8683.7	4225.28	4687.09	5420.54	6013.3	2176.39	2169.8	1701.1	1943.38	547.636	567.971	535.739	531.271	558.446				68	4855.48	5086.55	1997.67	548.213	2560.4	789.887	225.441	15.3139
34	6768.06	2548.91	3660.01	3560.18	9305.12	3970.47	5092.62	5841.38	6527.2	2303.07	2261.85	1747.42	1992.77	546.899	568.794	531.467	539.718	563.367				70	5168.45	5357.92	2076.28	550.049	2801.55	1094.89	258.837	15.7376
35	7092.78	2713.71	3640.72	3683.65	9501.84	4019.56	5545.13	6270.33	6784.84	2413.2	2281.59	1831.93	2097.24	552.439	574.776	547.011	536.141	550.101				72	5326.54	5654.96	2155.99	552.094	2868.83	1203.04	251.925	14.1324
36	7579.06	2882.39	3639.24	3771.95	9959.18	4061.63	5883.82	6599.93	7129.86	2573.78	2368.36	1897.44	2121.29	544.106	565.229	539.989	532.318	561.23				74	5566.36	5918.81	2240.22	548.574	3061.26	1339.27	294.011	14.1022
37	8018.59	3021.62	3661.22	4007.74	10455.7	4189.82	6292.59	7053.59	7462.42	2670.87	2449.83	1981.09	2157.21	554.692	563.8	536.685	517.6	552.094				76	5832.98	6249.61	2314.75	544.974	3244.16	1456.23	306.17	18.1493
38	8619.04	3213.15	3655.7	4132.23	10627.6	4235.37	6500.13	7401.32	7680.94	2855.01	2400.16	2081.08	2224.09	541.742	575.459	545.261	538.918	565.791				78	6049.54	6454.44	2390.08	553.434	3354.56	1562.82	336.303	16.2174
39	8604.72	3211.31	3624.11	4372.31	10408.8	4227.35	6876.34	7718.78	7663.38	2799.27	2430.91	2063.07	2243.48	556.333	579.665	545.011	532.294	550.266				80	6044.25	6621.46	2384.18	552.714	3251.28	1641.79	314.852	17.4768
40	8906.03	3422.71	3629.49	4595.43	10409.1	4209.07	7168.07	8247.81	8189.41	2967.53	2412.2	2146.78	2317.02	552.05	570.224	543.402	527.918	544.173				82	6192.55	6953.59	2460.88	547.553	3237.84	1895.67	355.161	15.3979
41	9131.17	3562.64	3600.72	4608.04	10335.2	4179.55	7524.07	8649.64	8475.65	2983.46	2384.31	2133.27	2382.6	538.768	555.494	526.598	518.329	541.36				84	6247.56	7207.23	2470.91	536.11	3237.55	2078.19	361.482	14.2917
42	9278.32	3576.33	3458.64	4686.93	9971.51	4140.51	7759.57	8930.07	8679.04	3041.09	2426.14	2154.04	2365.12	540.364	567.635	535.065	531.718	550.46				86	6194.34	7377.3	2496.6	545.048	3177.59	2215.75	381.26	14.4806
43	9602.21	3643.25	3507.55	4698.12	9810.66	4167.13	8009.22	9167.28	8721.96	3115.72	2455.6	2177.43	2295.07	552.939	557.047	545.304	537.471	543.993				88	6252.36	7516.4	2510.95	547.351	3187.48	2283.22	418.988	7.71879
44	9766.64	3758.92	3441.77	4912.43	9716.8	4218.43	8398.16	9463.57	8783.52	3211.54	2485.69	2242.33	2393.45	543.717	564.659	542.478	526.894	553.482				90	6319.31	7715.92	2583.25	546.246	3171.83	2372.9	430.705	14.0222
45	9920.48	3708.07	3360.37	4900.51	9468.38	4121.19	8898.01	9740.95	8620.95	3345.06	2526.21	2261.93	2569.24	556.732	569.488	547.435	535.247	545.209				92	6271.56	7845.27	2675.61	550.822	3180.43	2528	466.523	12.9316
46	9967.86	3699.02	3457.06	4846.86	9079.4	4080.32	9084.13	9767.88	8527.14	3298.9	2453.09	2233.1	2591.27	549.879	566.153	551.391	542.906	552.554				94	6210.04	7864.87	2644.09	552.577	3086.13	2573.55	460.78	8.46349
47	10139.7	3755.01	3398.01	4842.62	8686.59	4100.57	9251.44	10069.5	8657.96	3398.9	2508.88	2152.41	2560.03	558.278	555.618	537.424	542.518	534.662				96	6164.38	8019.86	2655.05	545.7	3056.53	2676.18	528	10.6891
48	10070.9	3877.08	3421.4	4900.46	8409.57	3918.88	9426.49	10324.1	8689.15	3375.36	2510.47	2140.61	2485.53	539.444	560.824	548.109	519.812	549.64				98	6135.88	8089.66	2627.99	543.566	2943.24	2859.76	526.058	15.3021
49	9831.37	3878.52	3339.13	4754.19	8105.95	3782.87	9392.15	10420.2	8677.61	3355.42	2407.84	2163.16	2506.85	550.222	565.765	543.315	529.988	541.424				100	5981.83	8068.21	2608.32	546.143	2839.27	2945.06	518.591	13.1616
50	9655.51	3844.52	3347.74	4840.57	7818.23	3712.22	9608.97	10511	8633.37	3465.64	2447.31	2105.68	2448.6	538.48	561.082	525.533	522.129	541.957				102	5901.31	8116.39	2616.81	537.836	2722.35	3034.57	588.44	15.4584
51	9714.36	3909.27	3379.1	4877.55	7717.14	3683.78	9617.79	10931.8	8757.03	3589.25	2354.43	2175.52	2540.1	546.894	568.818	548.685	529.682	541.209				104	5919.48	8247.61	2664.83	547.058	2702.44	3171.25	634.006	14.2505
52	9631.45	3815.63	3495.69	4877.22	7328.71	3683.84	9776.52	10619.4	8576.2	3630.95	2516.01	2112.42	2514.66	546.121	558.259	547.772	528.012	550.05				106	5829.74	8164	2693.51	546.043	2603.44	3102.21	653.185	11.1063
53	9243.14	3779.73	3507.78	4736.28	7098.65	3613.68	9534.45	10359.6	8309.58	3665.88	2390.39	2133.43	2612.41	550.172	557.553	540.326	534.047	554				108	5673.11	7954.33	2700.53	547.22	2445.84	3013.83	672.669	9.77892
54	8978.98	3742.76	3560.65	4682.34	6865.3	3567.45	9821.32	10202.7	8280.03	3653.57	2391.04	2102.12	2681.4	539.636	558.282	538.13	530.976	546.137				110	5566.01	7967.87	2707.03	542.632	2316.41	3049.09	673.886	10.2751
55	8859.91	3711.36	3661.54	4618.44	6731.52	3586.8	9891.68	10091.5	8331.74	3508.73	2421.97	2094.12	2677.65	552.242	553.153	538.326	538.271	537.403				112	5516.56	7975.42	2675.62	543.879	2245.03	3029.67	604.584	8.06491
56	8584.42	3606.74	3580.01	4675.79	6454.6	3517.42	9674.1	9981.42	8175.79	3600.3	2474.8	1995.22	2694.44	542.717	549.953	548.098	524.2	535.583				114	5380.31	7837.18	2691.19	540.11	2139.12	2985.91	672.727	10.5013
57	8416.05	3491.43	3711.26	4637.82	6360.37	3621.36	9460.14	9969.01	8273.88	3688.31	2462.89	2018.35	2730.12	541.773	554.194	542.174	527.494	545.978				116	5323.38	7831.1	2724.92	542.323	2065.48	2894.96	706.175	9.67605
58	8443.31	3519.66	3851.23	4914.43	6213.05	3723.95	9699.08	9803.06	8345.75	3812.87	2477.48	2059.07	2793.2	541.202	550.7	545.663	532.047	535.302				118	5388.34	7892.96	2785.65	540.983	2005.76	2857.52	747.913	7.55805
59	8364.42	3551.96	3777.69	4550.01	6066.34	3689.61	9872.47	9733.1	8481.68	3890.56	2451.46	2053.69	2780.8	538.071	544.847	534.478	530.141	538.345				120	5262.08	7944.21	2794.13	537.176	1994.14	2904.53	789.097	5.42638
60	8238.88	3530.47	3941.74	4449.88	5995.6	3741.4	9709.38	9676.49	8402.79	3749.87	2427.07	2016.02	2830.2	552.439	552.194	539.489	540.012	540.374				122	5231.31	7882.52	2755.79	544.902	1923.28	2826.97	741.407	6.77671
61	8094.49	3438.3	3994.27	4434.15	5730.6	3826.86	9777.36	9664.78	8473.86	3856.39	2491.7	2007.43	2737.15	545.727	547.494	538.663	532.976	533.813				124	5138.36	7935.72	2773.17	539.735	1856.37	2802	783.208	6.67101
62	8034.9	3457.23	4180.38	4369.01	5720.56	3835.19	9851.53	9800.86	8661.75	3842.2	2415.29	2063.12	2779.45	544.146	546.212	536.315	523.212	532.424				126	5152.41	8037.34	2775.01	536.462	1807.19	2854.78	769.219	9.30048
63	7869.91	3347.04	4167.27	4365.77	5794.45	3790.09	10002.4	9559.18	8547.59	3793.4	2479.27	2076.32	2811.24	542.833	551.729	534.804	527.412	548.288				128	5108.89	7974.8	2790.06	541.013	1777.37	2855.47	733.291	9.93239
64	7820.64	3285.58	4345.18	4316.06	5475.33	3851.55	10208.2	9570.17	8474.18	3807.21	2468.77	2120.78	2958.13	541.303	552.176	540.109	519.106	533.475				130	5048.56	8026.02	2838.72	537.234	1732.48	2873.63	731.328	12.1536
65	7844.5	3392.46	4362.25	4290.2	5395.17	3887.6	10464.8	9755.68	8342.63	4045.57	2500.2	2145.64	3033.62	542.975	552.412	536.783	522.306	535.41				132	5056.92	8112.68	2931.26	537.977	1712.15	2951.62	827.683	11.0334
66	7764.97	3353.93	4377.98	4140.63	5201.99	3879.11	10676	9569.67	8118.4	3894.74	2475.98	2177.58	2969.13	539.035	552.159	542.576	540.812	541.029				134	4967.9	8060.8	2879.36	543.122	1696.74	2978.03	751.503	5.20543
67	7681.55	3237.3	4488.25	4246.73	5098.77	3853.73	10766.5	9578.02	7867.43	3964.45	2489.3	2120.2	2957.06	544.571	558.5	554.978	534.459	529.144				136	4950.52	8016.43	2882.75	544.33	1667.68	3019.48	798.306	12.6716
68	7543.35	3257.1	4655.78	4251.97	4931.92	3942.66	11139.8	9549.15	7779.43	3793.7	2417.52	2113.46	3028.82	532.646	559.282	534.783	528.459	538.41				138	4928.02	8102.76	2838.37	538.716	1593.98	3094.44	741.967	12.0475
69	7515.42	3282.89	4683.05	4305.88	4970.55	3972.56	11542.1	9435.31	7558.57	3957.88	2486.37	2150.24	3064.2	538.02	558.306	536.554	529.341	540.309				140	4951.56	8127.13	2914.67	540.506	1569.01	3212.32	791.292	10.7626
70	7240.31	3275.9	4779.02	4218.38	4808.37	3844.49	11616.5	9263.58	7331.59	3983.13	2428.94	2182.06	3179.13	538.611	543.247	527.674	523.341	529.518				142	4864.4	8014.05	2943.32	532.478	1465.95	3285.84	812.589	8.19924
