# Supplementary material for: TIR1/AFB-Aux/IAA auxin perception mediates rapid cell wall acidification and growth of Arabidopsis hypocotyls
Source: eLife. 2016 Sep 14;5:e19048. doi: 10.7554/eLife.19048 (PMC5045290; doi:10.7554/eLife.19048)
Supplement: Figure 2—source data 1. — DOI: http://dx.doi.org/10.7554/eLife.19048.005 [file elife-19048-fig2-data1.xlsx]

## Sheet: Fig2-source data
acidification:
metaanalysis of all confocal pictures - get the time when the first acidification owas obvious with 10NAA
picture	time after NAA aplication in s			take into account the position in the stack - each hypo takes ~~25s to be imaged
2015-05-03	1060
	1085
	1710
	1135
2015-05-11	940
	1867
	994
	1621
	748
2015-08-06	1200
	1226
2015-09-03	900
		in minutes
average	1207.17	20.1194
stdev	346.893	5.78154
individual hypocotyl meaurement
2015-08-06 first hypocotyl
apophusion put under a paper and solution added to the top after the 3rd scan
300s
first, 10NAA
		distance									green
time	real time	growth	GFP/RFP ratio								red	ratio green/red		time	ratio	av2 ratio
-15	0		0.675555							1	1	62443.6	0.691461	-15	0.691461	0.675555
-10	300	0	0.65253							2	2	90306.8		-10	0.65965	0.65253
-5	600	0	0.709526							3	3	59516.5	0.65965	-5	0.64541	0.709526
0	900	0	0.695575							4	4	90224.3		0	0.773643	0.695575
5	1200	0	0.633038							5	5	58187.3	0.64541	5	0.617507	0.633038
10	1500	0	0.607569							6	6	90155.5		10	0.648569	0.607569
15	1800	0.0885	0.515935							7	7	75609.1	0.773643	15	0.566569	0.515935
20	2100	1.374	0.45997							8	8	97731.2		20	0.465301	0.45997
25	2400	2.6855	0.488884							9	9	59577.1	0.617507	25	0.454639	0.488884
30	2700	2.475	0.514114							10	10	96480.1		30	0.523129	0.514114
35	3000	1.794	0.495204							11	11	62749.2	0.648569	35	0.5051	0.495204
40	3300	1.8475	0.501357							12	12	96750.2		40	0.485308	0.501357
45	3600	2.2945	0.513946							13	13	53900.3	0.566569	45	0.517407	0.513946
50	3900	2.575	0.507114							14	14	95134.6		50	0.510485	0.507114
55	4200	2.36	0.499483							15	15	43694.4	0.465301	55	0.503744	0.499483
60	4500	1.9355	0.497675							16	16	93905.7		60	0.495223	0.497675
65	4800	2.2105	0.492625							17	17	42380.8	0.454639	65	0.500128	0.492625
70	5100	1.71	0.485122							18	18	93218.6		70	0.485122	0.485122
										19	19	49583.5	0.523129
										20	20	94782.6
										21	21	47009.3	0.5051
										22	22	93069.3
										23	23	45017.6	0.485308
										24	24	92760.9
										25	25	47773.7	0.517407
										26	26	92332.9
										27	27	46763	0.510485
										28	28	91605
										29	29	46155.8	0.503744
										30	30	91625.5
										31	31	45398.4	0.495223
										32	32	91672.6
										33	33	45762.8	0.500128
										34	34	91502.2
										35	35	44298.6	0.485122
										36	36	91314.3
