# Supplementary material for: TIR1/AFB-Aux/IAA auxin perception mediates rapid cell wall acidification and growth of Arabidopsis hypocotyls
Source: eLife. 2016 Sep 14;5:e19048. doi: 10.7554/eLife.19048 (PMC5045290; doi:10.7554/eLife.19048)
Supplement: Figure 3—source data 1. — DOI: http://dx.doi.org/10.7554/eLife.19048.009 [file elife-19048-fig3-data1.xlsx]

## Sheet: Fig3-source data
2015-05-05 abp mutants experiment
																stdevs
time	0	10	20	30	40	50	60	70	80	90	100	110	120	130			0	10	20	30	40	50	60	70	80	90	100	110	120	130
Col-DM	100	100.498	100.504	100.809	100.721	100.827	100.808	100.919	101.179	101.315	101.481	101.474	101.7	101.853		Col-DM	0	0.253937	0.343261	0.238765	0.374351	0.327403	0.427509	0.841349	1.03646	0.82928	0.932039	0.978527	0.995189	1.17861
Col0-1NAA	100	100.797	101.006	101.661	102.843	104.011	105.424	106.895	108.385	109.467	110.55	111.436	112.234	112.831		Col0-1NAA	0	0.199649	0.343227	0.762398	1.24066	1.77755	2.30719	3.24353	3.56662	3.43791	3.61035	3.91731	4.06177	4.20401
Col0-10NAA	100	100.376	101.008	102.466	103.977	105.302	107.137	108.87	110.684	112.256	113.588	114.842	115.932	116.804		Col0-10NAA	0	0.886108	1.39973	1.8324	2.26095	2.60781	3.15266	3.42003	3.80895	3.88782	4.22932	4.21628	4.27597	4.27288
abp1-TD1-DM	100	100.621	100.456	100.575	100.684	100.698	100.689	100.883	101.061	101.167	101.353	101.519	101.612	101.899		abp1-TD1-DM	0	0.50904	0.314626	0.546085	0.546542	0.556359	0.516557	0.51666	0.223765	0.301774	0.31171	0.373836	0.297948	0.285996
abp1-TD1-1NAA	100	100.687	101.195	102.429	103.45	104.64	106.045	107.636	108.942	110.114	111.358	112.453	113.478	113.901		abp1-TD1-1NAA	0	0.581117	1.02398	1.58962	1.93505	2.11984	2.00468	2.59279	2.76786	3.00089	2.86794	3.35602	3.69081	3.74278
abp1-TD1-10NAA	100	100.276	100.72	102.09	103.283	104.549	105.978	107.56	109.367	111.064	112.4	113.689	114.515	115.29		abp1-TD1-10NAA	0	1.12987	1.51509	2.12555	2.74393	2.99753	3.25028	3.40201	3.22329	2.98569	2.52312	2.42364	2.15676	2.19573
abp1-c1-DM	100	100.499	100.556	100.734	100.67	100.671	100.848	101.33	101.399	101.757	101.797	102.071	102.493	102.53		abp1-c1-DM	0	0.609859	0.601791	0.397046	0.414249	0.480319	0.461174	0.610712	0.654917	0.605081	0.810386	0.863886	0.57771	0.657652
abp1-c1-1NAA	100	100.576	101.244	102.594	103.316	104.489	105.301	106.553	107.809	108.844	109.978	110.776	111.285	111.708		abp1-c1-1NAA	0	0.482087	0.53915	0.643904	0.730213	0.664065	1.61592	2.15913	2.30004	2.09938	2.27649	2.38629	2.28994	2.15375
abp1-c1-10NAA	100	100.347	101.23	102.706	104.326	105.713	107.394	108.989	110.44	111.77	113.042	113.995	114.812	115.954		abp1-c1-10NAA	0	0.77318	0.732525	0.617527	1.09038	1.30602	1.72811	2.15854	2.1329	2.19402	2.07498	2.1803	2.09356	2.48525
2015-03-24: HS::axr3-1 experiment
heat shock for 40min in 37, then wait, deplete, make experiment
																	stdevs
Col0																Col0
time	0	10	20	30	40	50	60	70	80	90	100	110	120	130		time	0	10	20	30	40	50	60	70	80	90	100	110	120	130
Col0 DM	100	101.277	101.142	101.005	100.77	100.629	100.655	100.513	100.335	100.301	100.359	100.291	100.158	100.158		DM	0	0.267382	0.3101	0.365035	0.262765	0.349615	0.321539	0.377365	0.366719	0.354053	0.461187	0.363262	0.470756	0.517931
Col0 NAA	100	101.339	101.623	102.556	103.514	104.303	104.909	105.637	106.534	107.685	108.5	109.207	110.088	110.641		NAA	0	0.73489	0.769004	0.503076	0.703897	0.602117	1.06678	1.28667	1.58924	1.94476	2.07144	2.4182	2.57778	2.56957
Col0 FC	100	100.956	101.97	103.244	104.587	106.509	108.25	109.802	111.754	113.949	115.925	117.683	119.577	121.86		FC	0	0.425533	0.750858	0.938598	1.38198	1.78505	1.93383	1.84811	1.56715	1.562	1.35974	1.51871	1.61266	1.15787
HS::axr3-1																HS::axr3-1
HS::axr3-1 DM	100	100.834	101.088	101.367	101.458	101.357	101.374	101.334	101.464	101.454	101.152	101.262	101.21	101.298		DM	0	0.360059	0.38155	0.478012	0.427344	0.452609	0.398656	0.378436	0.499622	0.567676	0.341521	0.430117	0.417023	0.380041
HS::axr3-1 NAA	100	100.386	100.39	100.583	100.522	100.531	100.565	100.389	100.42	100.271	100.217	100.215	100.261	100.237		NAA	0	0.425512	0.527151	0.674796	0.707143	0.642281	0.724368	0.604958	0.542026	0.612431	0.7757	0.714536	0.736863	0.74504
HS::axr3-1 FC	100	100.523	101.347	102.597	103.849	105.421	106.916	109.144	109.873	111.957	113.77	115.902	118.03	119.767		FC	0	1.19494	1.26091	1.62345	1.91384	2.18224	2.39093	14.5352	2.57546	2.50373	2.53266	2.55986	2.69591	2.67995
HS::axr3-1 - no heat shock																HS::axr3-1 - no heat shock
DM	100	100.041	99.9344	100.175	100.302	100.724	100.851	101.145	101.124	100.97	100.887	100.897	100.643	100.605		DM	0	0.944027	1.6561	2.22428	2.85384	2.90926	3.2913	3.67666	3.81417	3.89085	3.69262	3.72751	3.81321	3.75866
NAA	100	100.665	101.594	103.007	104.364	105.049	106.017	106.62	107.02	107.112	107.775	107.862	108.277	108.315		NAA	0	0.659954	0.578225	0.940447	1.22081	1.35636	1.04003	1.03706	1.12232	2.07985	1.59236	1.73516	2.41543	2.11828
FC	100	100.632	102.541	104.053	105.342	107.33	108.939	110.723	112.584	114.571	116.32	118.236	120.198	121.975		FC	0	0.548933	1.43803	2.20832	2.47754	3.53281	3.54461	3.94746	4.03227	3.80998	4.0639	3.77187	3.70671	3.21467
	piclroam data
	picloram DR5::LUC
	2015-08-31 experiment
	170s exp, 300gain, 3min frame, 3min delay			slice	intensity
					DM					10NAA					10piclo										real time	control	10 uM NAA	10 uM picloram
				1	2229.5	1940.02	3277.56	1904.97	1986.05	2583.02	1757.35	2283.83	1555.27	1776.47	1903.97	2672.67	2215.53	2132.48	2591.14						6	2267.62	1991.19	2303.16	578.693	426.239	322.35
				2	1465.47	1614.25	2187.7	1260.05	1263.5	1619.09	1135.1	1435.64	996.134	1121.96	1278.37	1728.46	1465.69	1266.54	1667.72						9	1558.19	1261.59	1481.36	382.018	256.933	214.116
				3	1210.68	1056.25	1907.45	1057.18	1112.52	1359.35	907.297	1208.05	1331.37	881.561	1143.3	1493.08	1217.28	1147.05	1470.05						12	1268.82	1137.53	1294.15	362.503	229.281	173.795
				4	1117.96	981.14	1697.53	953.356	985.188	1209.84	810.993	967.53	816.68	821.475	1087.59	1297.52	1071.66	960.612	1299.46						15	1147.04	925.303	1143.37	314.293	172.037	149.816
				5	1087.81	945.07	1559.3	885.39	930.067	1093.56	838.196	972.566	769.763	777.798	1020.29	1183.13	1031.58	888.827	1274.93						18	1081.53	890.377	1079.75	277.64	139.629	150.905
				6	1053.66	796.22	1429.88	820.407	868.785	1139.84	873.268	915.952	782.278	765.581	917.65	1146.56	919.756	839.214	1214.3						21	993.791	895.384	1007.5	263.858	150.26	162.939
				7	1051.52	838.23	1403.69	797.093	852.57	1325.85	1065.62	998.964	913.887	867.919	928.764	1082.39	907.591	844.735	1172.35						24	988.622	1034.45	987.166	252.018	179.87	135.453
				8	1003.61	818.43	1311.33	799.636	857.718	1700.19	1509.14	1400.66	1191.93	1048.72	886.781	1111.72	848.976	795.561	1147.66						27	958.144	1370.13	958.14	213.034	257.03	160.426
				9	998.044	797.79	1244.42	778.407	825.906	2546.69	2046.81	1708.17	1705.31	1452.16	908.35	1232.38	913.157	757.357	1134.31						30	928.913	1891.83	989.112	196.709	422.696	191.224
				10	963.946	791.75	1242.05	827.729	836.248	3750.89	3122.43	2484.46	2476.36	1861.21	1063.53	1382.2	958.472	836.112	1241.95						33	932.345	2739.07	1096.45	184.975	720.283	218.357
				11	967.844	737.19	1187.84	764.364	795.705	5096.37	4232.07	3300.13	3673.56	2552.17	1302.58	1708.88	1070.53	800.418	1458.88						36	890.589	3770.86	1268.26	188.942	959.94	349.869
				12	882.571	702.21	1092.22	729.398	780.201	6680.9	5683.23	4430.46	5472.19	3227.31	1655.68	2087.43	1278.66	884.684	1809.33						39	837.32	5098.82	1543.16	158.261	1316.54	469.919
				13	860.424	711.27	1069.8	714.585	749.295	8945.96	7145.2	5520.07	7066.87	4243.52	2301.75	2531.41	1495.5	924.133	2557.14						42	821.075	6584.32	1961.99	151.626	1784.43	722.606
				14	877.449	663.9	1003.62	690.949	698.678	11478.1	8732.62	7521.29	9634.98	5434.92	3131.89	3190.5	1856.52	1090.47	3338.91						45	786.919	8560.38	2521.66	147.719	2266.38	997.289
				15	833.844	661.7	962.929	700.025	710.195	13945.9	10875.8	9036.8	12938.1	7145.7	4492.02	4286.26	2200.61	1203.72	4353.73						48	773.739	10788.5	3307.27	123.925	2781.02	1508.87
				16	822.4	687.09	943.182	722.975	707.107	17265.5	12918.9	10583.1	16138.8	9030.9	7128.45	5661.3	2826.76	1301.36	5575.34						51	776.551	13187.5	4498.64	106.729	3516.85	2368.8
				17	820.693	616.07	849.455	679.153	682.436	20623.7	15227.1	12618.1	20043	11755	10099.3	7740.27	3605.04	1499.71	7223.87						54	729.561	16053.4	6033.65	100.401	4115.99	3439.25
				18	777.868	642.23	863.364	687.356	679.215	24283	18160	14809.3	24100.2	14088	14114.6	9962.59	4374.06	1722.53	9269.02						57	730.007	19088.1	7888.57	89.6918	4906.07	4882.19
				2015-06-12 - picloram: FC1, NAA10, piclo1,10,100 in Col0 and afb5-5
					summary
																					stdevs
					col0
					time	0	10	20	30	40	50	60	70	80	90	100	110	120	130		time	0	10	20	30	40	50	60	70	80	90	100	110	120	130
					DM	100	100.568	100.594	100.628	100.763	100.649	100.893	100.839	100.673	100.794	100.919	100.948	100.967	101.02		DM	0	0.579553	0.498875	0.694445	0.626835	0.673149	0.719543	0.565799	0.629983	0.6104	0.570433	0.528978	0.588847	0.580359
					FC	100	101.103	102.232	103.604	105.169	107.393	109.137	110.761	112.637	114.605	116.691	118.815	120.763	122.647		FC
					Col0 NAA	100	101.016	101.308	101.917	102.991	103.848	104.644	105.296	106.201	106.95	107.599	108.383	108.861	109.488		NAA 10	0	0.591662	0.955519	1.1324	1.2327	1.57068	1.63619	1.88636	2.0629	2.24194	2.19334	2.512	2.3622	2.47162
					1 uM piclo	100	100.995	101.012	101.168	101.308	101.326	101.346	101.539	101.571	101.776	102.023	102.211	102.703	103.319		1 uM piclo
					Col0 picloram	100	100.649	100.783	100.974	101.125	101.63	102.578	103.622	104.856	106.498	107.924	109.01	109.902	110.936		10uM piclo	0	0.400835	0.446744	0.307851	0.467417	1.08887	1.43118	1.57	1.84421	2.52207	2.85181	2.78422	2.83886	3.2496
					100uM piclo	100	100.305	100.915	101.52	102.332	103.392	104.39	105.312	106.346	107.469	108.434	109.525	110.273	111.136		100uM piclo
					afb5-5
					time	0	10	20	30	40	50	60	70	80	90	100	110	120	130
					DM	100	100.511	100.62	100.892	100.91	101.021	100.991	101.188	101.019	101.134	101.186	101.139	101.161	101.295		DM	0	0.368885	0.443791	0.466869	0.292075	0.295274	0.427436	0.298175	0.407441	0.327024	0.398329	0.420439	0.44704	0.441727
					FC	100	101.116	101.988	102.924	104.133	105.777	107.502	109.399	111.515	113.472	115.509	117.43	119.405	121.145		FC
					afb5-5 NAA	100	100.9	101.142	101.745	102.766	103.435	104.29	105.021	105.756	106.491	107.224	107.92	108.479	109.01		NAA 10	0	0.395978	0.58686	0.499954	0.550187	0.772737	0.963187	1.16792	1.33736	1.53917	1.75227	2.09005	2.37765	2.5582
					1 uM piclo	100	101.12	101.249	101.135	101.219	101.305	101.344	101.322	101.387	101.389	101.376	101.574	101.634	101.746		1 uM piclo
					afb5-5 picloram	100	100.773	100.939	101.088	101.255	101.301	101.531	102.144	102.696	103.29	103.9	104.535	105.318	105.993		10uM piclo	0	0.211889	0.484583	0.371824	0.441824	0.390975	0.648671	1.11276	1.55341	2.13325	2.45224	3.10089	3.28731	3.66314
		concentration dependency
							summary																stdevs in 2h
							col0 NAA																col0 NAA
							time	0	20	40	60	80	100	120	140	160	180	200	220	240
							DM	100	100.631	100.649	100.708	100.816	100.86	101.269	101.663	101.851	102.119	102.368	102.587	102.73			DM	0.292881
							0.1 NAA	100	100.749	100.969	101.067	101.326	101.832	102.736	103.92	104.813	105.363	105.834	106.07	106.612			0.1 NAA	1.06256
							1 NAA	100	100.752	101.574	102.299	103.813	105.773	107.892	109.438	110.356	110.982	111.674	112.315	112.823			1 NAA	1.84486
							10 NAA	100	101.326	103.578	106.369	109.206	111.693	113.759	115.289	116.206	117.467	118.244	118.851	119.345			10 NAA	2.22674
							100 NAA	100	101.201	102.276	103.856	106.268	109.034	111.766	113.903	115.352	116.507	117.361	118.065	118.562			100 NAA	2.60228
							col0 piclo																col0 piclo
							DM	100	100.631	100.649	100.708	100.816	100.86	101.269	101.663	101.851	102.119	102.368	102.587	102.73			DM	0.292881
							0.1 Piclo	100	100.533	100.585	100.711	100.798	100.943	101.18	101.712	102.268	102.692	103.3	103.81	104.38			0.1 Piclo	0.342769
							1 Piclo	100	100.543	100.617	100.774	101.238	102.84	106.172	109.91	112.368	113.838	114.81	115.424	116.011			1 Piclo	1.35999
							10 Piclo	100	100.778	101.558	102.569	104.913	107.553	110.236	112.27	113.799	114.684	115.419	116.084	116.803			10 Piclo	3.60009
							100 Piclo	100	100.838	102.614	104.787	106.993	109.377	111.699	113.737	115.422	116.766	117.773	118.689	119.456			100 Piclo	2.91897
							afb5-5 NAA	0	20	40	60	80	100	120	140	160	180	200	220	240			afb5-5 NAA
							DM	100	100.426	100.573	100.675	100.675	100.811	100.82	100.937	101.157	101.053	101.099	101.188	101.486			DM	0.288408
							0.1 NAA	100	100.566	100.7	100.725	100.796	100.92	101.219	101.447	101.615	101.756	102.009	102.391	102.551			0.1 NAA	0.505036
							1 NAA	100	100.757	101.074	101.252	101.802	102.908	104.238	105.582	106.237	106.756	107.15	107.744	108.327			1 NAA	2.12937
							10 NAA	100	101.38	102.302	104.133	106.747	109.308	111.511	113.064	114.233	115.176	115.681	116.162	116.726			10 NAA	1.87633
							100 NAA	100	101.121	102.877	104.348	106.468	108.983	111.159	112.934	114.131	114.954	115.645	116.141	116.421			100 NAA	1.96742
							afb5-5 piclo																afb5-5 piclo
							DM	100	100.426	100.573	100.675	100.675	100.811	100.82	100.937	101.157	101.053	101.099	101.188	101.486			DM	0.288408
							0.1 Piclo	100	100.608	100.842	100.769	100.872	100.97	101.28	101.478	101.696	101.718	101.941	102.144	102.416			0.1 Piclo	0.182694
							1 Piclo	100	100.515	100.633	100.75	100.835	100.935	101.193	101.806	102.563	103.195	103.882	104.642	105.711			1 Piclo	0.598784
							10 Piclo	100	100.292	100.522	100.598	101.206	102.538	104.95	107.56	109.72	111.582	113.074	114.32	115.352			10 Piclo	1.30224
							100 Piclo	100	100.255	100.501	101.376	102.692	104.808	107.073	109.32	110.82	111.685	112.563	112.955	113.647			100 Piclo	1.75183
																		dose response in 2hr
																			0	0.1	1	10	100
																		col0 NAA	101.269	102.736	107.892	113.759	111.766
																		afb5-5 NAA	100.82	101.219	104.238	111.511	111.159
																		col0 piclo	101.269	101.18	106.172	110.236	111.699
																		afb5-5 piclo	100.82	101.28	101.193	104.95	107.073
