# Supplementary material for: TIR1/AFB-Aux/IAA auxin perception mediates rapid cell wall acidification and growth of Arabidopsis hypocotyls
Source: eLife. 2016 Sep 14;5:e19048. doi: 10.7554/eLife.19048 (PMC5045290; doi:10.7554/eLife.19048)
Supplement: Figure 3—figure supplement 1—source data 1. — DOI: http://dx.doi.org/10.7554/eLife.19048.011 [file elife-19048-fig3-figsupp1-data1.xlsx]

## Sheet: Fig.3fig.Supp source data
2015-05-25 tir triple mutant (II) and repetition of the SAUR19-GFP, amisaur
tir1-1 afb2,3
time	0	10	20	30	40	50	60	70	80	90	100	110	120	130	stdevs
DM	100	100.72	101.105	101.092	101.162	101.107	101.011	101.081	101.162	101.359	101.359	101.177	100.975	101.362	DM	0	0.096135	0.181102	0.236421	0.289339	0.256427	0.416433	0.467251	0.289339	0.019815	0.019815	0.300583	0.853229	0.734485
NAA	100	100.892	100.945	102.062	103.545	104.982	106.363	108.018	109.334	110.474	111.25	111.868	112.301	112.573	NAA	0	0.209195	0.482182	0.954975	1.19694	1.70596	1.94868	2.27139	2.74938	2.88593	3.32579	3.66403	3.90163	3.9171
FC	100	100.896	101.832	102.98	104.509	106.134	108.181	110.478	112.684	114.711	116.552	118.538	120.02	121.492	FC	0	0.23497	0.441902	0.811462	1.146	1.30692	1.69568	2.07774	2.5316	3.16807	3.39936	3.96269	4.31997	4.78554
2015-03-24: HS::axr3-1 experiment
non-heatshocked HS::axr3-1															stdevs
time	0	10	20	30	40	50	60	70	80	90	100	110	120	130
DM	100	99.8489	100.024	100.16	100.31	100.16	100.244	100.338	100.376	100.199	100.614	100.442	100.848	100.084	DM	0	0.369429	0.628648	0.546083	0.594007	0.647391	0.73521	0.378632	0.536788	0.499979	0.542355	0.561608	0.585626	1.10513	3.75866
NAA	100	100.266	100.942	101.854	102.579	103.865	104.27	104.485	104.689	105.452	105.499	105.587	106.181	106.262	NAA	0	0.445125	0.700993	1.31494	1.53746	2.395	2.22187	2.53938	2.80715	2.95659	2.98619	3.08054	2.83519	2.95402	2.11828
FC	100	100.581	101.169	101.943	103.31	104.68	105.83	107.59	109.567	111.577	113.436	115.246	116.85	118.746	FC	0	0.379526	0.835254	0.821673	1.17691	1.80047	1.7366	1.5673	1.85985	1.8741	2.20493	2.22839	2.43019	2.19592	3.21467
