# Supplementary material for: TIR1/AFB-Aux/IAA auxin perception mediates rapid cell wall acidification and growth of Arabidopsis hypocotyls
Source: eLife. 2016 Sep 14;5:e19048. doi: 10.7554/eLife.19048 (PMC5045290; doi:10.7554/eLife.19048)
Supplement: Figure 4—source data 1. — DOI: http://dx.doi.org/10.7554/eLife.19048.013 [file elife-19048-fig4-data1.xlsx]

## Sheet: Fig4-source data
2015-08-10ost2-1, afb 5-5 etc experiment
the depletion took longer than usual - due to disturbance by Robert
		summary															stdevs
		Col 0															Col 0
		time	0	10	20	30	40	50	60	70	80	90	100	110	120	130	time
		Col0 DM	100	100.526	100.68	100.893	100.91	100.824	100.953	100.995	101.152	101.218	101.306	101.443	101.52	101.77	DM	0	0.520521	0.564095	0.483213	0.62396	0.563308	0.593141	0.66227	0.698574	0.654906	0.749084	0.864894	0.839779	0.91155
		Col0 1FC	100	100.639	101.707	102.305	103.426	104.773	107.252	108.861	110.519	112.476	114.48	116.361	118.146	120.258	1FC	0	0.837098	0.390705	1.13821	1.24774	1.55439	1.44977	1.50996	1.34644	1.31134	1.6618	2.07066	2.34157	2.38039
		Col0 10NAA	100	100.761	101.699	102.532	103.482	104.402	105.33	106.524	107.613	108.795	109.723	110.794	111.622	112.213	10NAA	0	0.438002	0.597211	1.46478	2.44103	3.16685	3.30375	3.85778	4.23226	4.37792	4.65598	4.80964	4.79952	4.8273
		SAUR19-GFP															SAUR19-GFP
		time	0	10	20	30	40	50	60	70	80	90	100	110	120	130	time
		SAUR19-GFP DM	100	101.119	102.129	103.523	104.881	106.392	107.303	108.365	109.449	110.17	111.238	112.341	112.791	113.514	DM	0	1.79139	2.43546	2.45892	2.21239	2.74133	2.45452	2.34447	2.895	2.57334	2.68635	2.46906	2.62425	2.67401
		SAUR19-GFP 1FC	100	101.808	104.105	106.533	108.887	111.366	113.679	116.11	118.11	120.226	121.787	123.283	124.695	125.888	1FC	0	0.900272	1.25207	1.2533	1.74403	1.93116	2.32954	2.71913	3.35823	3.64292	4.13918	4.4518	4.62143	4.59923
		SAUR19-GFP 10NAA	100	101.088	102.25	103.393	104.809	105.939	107.041	108.099	109.078	110.025	110.804	111.58	112.221	112.782	10NAA	0	1.54973	1.67312	2.10905	2.51948	2.4603	2.48843	2.71487	2.84334	2.88239	3.13718	3.15744	3.06073	3.21365
	ost2-1 data also from 2015-08-10
		ost2-1															stdevs
		time	0	10	20	30	40	50	60	70	80	90	100	110	120	130
		ost2-1 DM	100	100.972	101.374	101.649	101.955	102.293	102.678	102.596	103.287	103.639	103.843	104.173	104.348	104.414		0	0.297779	0.698214	0.863452	0.700098	1.13111	1.30781	0.978364	1.19745	1.16626	1.15976	1.3165	1.12212	1.17701
		ost2-1 FC	100	102.174	103.94	106.238	108.117	110.409	112.578	114.475	116.37	117.887	119.575	120.932	121.943	122.891		0	0.663677	1.02251	1.00912	0.958083	1.05225	0.975172	0.903997	1.12672	1.45704	1.61519	1.66551	2.07947	2.15357
		Col 0															Col 0
		time	0	10	20	30	40	50	60	70	80	90	100	110	120	130	time
		Col0 DM	100	100.526	100.68	100.893	100.91	100.824	100.953	100.995	101.152	101.218	101.306	101.443	101.52	101.77	DM	0	0.520521	0.564095	0.483213	0.62396	0.563308	0.593141	0.66227	0.698574	0.654906	0.749084	0.864894	0.839779	0.91155
		Col0 FC	100	100.639	101.707	102.305	103.426	104.773	107.252	108.861	110.519	112.476	114.48	116.361	118.146	120.258	1FC	0	0.837098	0.390705	1.13821	1.24774	1.55439	1.44977	1.50996	1.34644	1.31134	1.6618	2.07066	2.34157	2.38039
		data from
		2016-05-04 ost2-2DlinesXaha2 on DM and FC and NAA
		summary															stdevs
		time	0	10	20	30	40	50	60	70	80	90	100	110	120	130		0	10	20	30	40	50	60	70	80	90	100	110	120	130
		Col-0 DM	100	100.429	100.758	101.026	101.04	101.057	100.968	101.138	101.253	101.344	101.455	101.79	101.982	102.531	Col-0 DM	0	0.249096	0.162649	0.335467	0.390402	0.430288	0.29979	0.331675	0.324361	0.648102	0.603292	0.79696	0.880658	1.04295
		ost2-2 DM	100	100.251	100.35	100.312	100.305	100.385	100.322	100.506	100.69	101.112	101.381	101.666	101.909	102.357	ost2-2 DM	0	0.335884	0.357614	0.451244	0.570568	0.556314	0.604553	0.714257	0.623751	0.491634	0.738505	0.897341	0.861194	0.972955
		ost2-2Xaha2 DM	100	100.68	100.825	100.788	100.82	100.953	100.946	101.358	102.259	103.136	104.092	105.446	106.556	107.622	ost2-2Xaha2 DM	0	0.870083	1.4626	1.91977	2.2375	2.54806	2.43234	2.44754	2.53089	2.85839	2.90008	3.26113	3.72858	3.82742
		Col-0 NAA	100	100.104	101.273	102.97	104.5	106.298	107.968	109.493	111.008	112.269	113.315	114.412	115.29	116.069	Col-0 NAA	0	0.506134	0.897513	1.48639	2.23058	3.31421	4.26564	4.8172	5.10193	5.16655	5.57618	5.63664	5.82769	6.09815
		ost2-2 NAA	100	100.171	101.23	102.684	104.301	105.78	107.431	108.887	110.087	111.196	112.395	113.487	114.507	115.47	ost2-2 NAA	0	0.232219	0.651183	1.01749	1.45533	1.88718	2.50561	2.90963	3.138	3.40457	3.37421	3.51294	3.47568	3.53489
		ost2-2Xaha2 NAA	100	100.468	101.202	101.82	102.534	103.521	104.638	105.97	107.694	109.15	110.477	111.755	112.93	114.109	ost2-2Xaha2 NAA	0	0.203807	0.476146	0.690106	0.943849	1.25615	1.67804	2.14467	2.37025	2.54756	2.62819	2.50389	2.39828	2.21385
Fusicoccin data for the mutants afb5-5, SAUR19-GFP, ost2-2D and ost2-2Dxaha2-5
for afb5-5 and SAUR19-GFP, were done together, data for ost and co.from a different experiment
data nr.35a, 2015-08-10
		FC data																stdevs
		time	0	10	20	30	40	50	60	70	80	90	100	110	120	130		0	10	20	30	40	50	60	70	80	90	100	110	120	130
		Col-0	100	100.639	101.707	102.305	103.426	104.773	107.252	108.861	110.519	112.476	114.48	116.361	118.146	120.258		0	0.837098	0.390705	1.13821	1.24774	1.55439	1.44977	1.50996	1.34644	1.31134	1.6618	2.07066	2.34157	2.38039
		afb5-5	100	101.261	102.321	103.413	104.762	106.536	108.417	110.172	112.208	114.002	115.989	118.054	119.966	121.717		0	0.391339	0.878299	1.24321	1.69645	1.96995	2.27073	2.63508	2.57131	2.36602	2.4655	2.32487	1.87291	1.82875
		SAUR19-GFP	100	101.808	104.105	106.533	108.887	111.366	113.679	116.11	118.11	120.226	121.787	123.283	124.695	125.888		0	0.900272	1.25207	1.2533	1.74403	1.93116	2.32954	2.71913	3.35823	3.64292	4.13918	4.4518	4.62143	4.59923
		for ost2-2D and the cross, #40 and #41 # 46can be merged to produce the FC data.
		Col0
		FC
		Feret diameter
		time	0	10	20	30	40	50	60	70	80	90	100	110	120	130																			stdevs
		hypo1	173.954	176.774	177.451	180.25	184.459	187.545	192.044	195.494	200.504	206.903	212.551	219.094	225.078	232.108			time	0	10	20	30	40	50	60	70	80	90	100	110	120	130
		hypo2	206.015	206.787	207.935	209.881	212.417	216.511	218.488	221.921	224.849	228.178	231.918	235.934	239.708	243.023			Col-0	100	100.84	101.394	102.434	104.161	105.987	107.528	109.593	111.55	113.766	116.054	118.833	121.157	123.535		0	0.550553	0.446693	0.594846	1.26112	1.16844	1.66877	1.95592	2.35333	3.23366	3.52378	4.21888	4.56769	4.98334
		hypo3	161.012	162.604	163.248	164.222	166.904	170.317	173.442	176.921	180.189	186.271	191.69	196.306	201.556	208.626			ost2-2D	100	100.739	101.334	102.332	103.867	105.29	107.065	109.081	110.855	112.887	115.324	117.314	119.216	121.164		0	0.524526	0.569775	1.20451	1.47257	1.86346	2.44157	2.54758	3.19558	4.08293	5.80509	6.14099	6.40825	6.95396
		hypo4	205.653	208.586	208.312	210.839	218.838	220.22	221.326	224.1	227.482	230.413	235.926	239.301	245.579	248.863			ost2-2Dxaha2-5	100	100.802	101.191	101.783	102.829	104.038	105.465	107.007	108.679	110.461	111.882	113.522	115.12	116.545		0	0.607937	0.574431	0.800928	1.14195	1.53574	2.057	2.85153	3.20679	3.83382	4.48323	4.9708	5.81184	6.14628
		hypo5	209.805	211.4	211.747	214.441	217.702	222.428	225.801	233.568	237.447	239.633	244.499	250.539	254.421	260.99
		hypo6	187.843	189.19	189.307	191.471	197.294	201.765	206.306	211.358	217.083	225.016	228.779	237.539	241.572	242.736
		percent
		hypo1	100	101.621	102.01	103.619	106.039	107.813	110.399	112.383	115.263	118.941	122.188	125.949	129.389	133.431
		hypo2	100	100.375	100.932	101.877	103.108	105.095	106.054	107.721	109.142	110.758	112.573	114.523	116.355	117.964
		hypo3	100	100.989	101.389	101.994	103.659	105.779	107.72	109.881	111.91	115.688	119.053	121.92	125.181	129.572
		hypo4	100	101.426	101.293	102.522	106.411	107.083	107.621	108.97	110.614	112.04	114.72	116.362	119.414	121.011
		hypo5	100	100.76	100.926	102.21	103.764	106.017	107.624	111.326	113.175	114.217	116.536	119.415	121.265	124.396
		hypo6	100	100.717	100.779	101.931	105.031	107.412	109.829	112.518	115.566	119.789	121.793	126.456	128.603	129.223
		Feret diameter
		time	0	10	20	30	40	50	60	70	80	90	100	110	120	130
		hypo1	172.818	175.727	176.819	178.645	181.466	185.151	188.43	191.732	194.077	198.237	201.42	205.973	208.943	211.851
		hypo2	190.52	192.333	193.582	195.76	198.081	201.559	205.361	209.48	214.009	218.002	222.122	227.772	232.476	236.299
		hypo3	193.724	193.724	196.431	198.204	200.25	202.475	204.137	206.041	210.069	212.05	216.601	220.731	224.931	229.456
		hypo4	212.511	212.551	214.895	216.372	217.598	222.991	223.913	230.521	233.118	236.409	239.403	246.522	250.05	255.877
		hypo5	240.842	242.553	244.233	245.703	247.421	251.104	254.692	258.588	262.195	266.558	270.934	275.536	279.659	284.018
		hypo6	276.899	279.201	281.205	284.614	289.233	293.532	298.429	302.419	308.183	313.56	320.356	327.536	334.648	341.766
		percent
		hypo1	100	101.683	102.315	103.372	105.004	107.136	109.034	110.944	112.301	114.709	116.55	119.185	120.903	122.586
		hypo2	100	100.952	101.607	102.75	103.969	105.794	107.79	109.952	112.329	114.425	116.587	119.553	122.022	124.028
		hypo3	100	100	101.397	102.313	103.369	104.517	105.375	106.358	108.437	109.46	111.809	113.941	116.109	118.445
		hypo4	100	100.019	101.122	101.817	102.394	104.932	105.365	108.475	109.697	111.246	112.654	116.004	117.664	120.406
		hypo5	100	100.71	101.408	102.018	102.732	104.261	105.751	107.368	108.866	110.678	112.494	114.405	116.117	117.927
		hypo6	100	100.831	101.555	102.786	104.454	106.007	107.775	109.216	111.298	113.24	115.694	118.287	120.856	123.426
		average	0	10	20	30	40	50	60	70	80	90	100	110	120	130
		length	100	100.84	101.394	102.434	104.161	105.987	107.528	109.593	111.55	113.766	116.054	118.833	121.157	123.535
		ost2-2D
		FC
		Feret diameter
		time	0	10	20	30	40	50	60	70	80	90	100	110	120	130
		hypo1	247.196	249.904	251.269	253.211	257.391	260.25	264.371	268.263	274.554	279.159	285.272	291.055	295.919	302.076
		hypo2	250.138	252.873	255.548	257.577	261.199	265.906	270.562	274.653	279.206	286.094	292.282	296.805	301.496	307.21
		hypo3	223.224	225.46	226.294	228.668	231.812	236.698	241.661	246.059	247.04	250.012	253.142	254.23	256.26	257.707
		hypo4	218.332	219.647	220.484	222.036	226.135	228.254	232.08	235.614	239.641	244.24	249.93	254.657	260.231	265.59
		hypo5	174.774	174.806	176.4	179.449	182.784	186.473	190.066	195.898	201.02	205.762	210.64	216.28	221.382	226.63
		hypo6	325.788	328.612	330.256	333.594	336.341	339.706	340.384	343.84	347.351	352.165	356.382	360.649	364.161	366.284
		percent
		hypo1	100	101.095	101.648	102.433	104.124	105.281	106.948	108.522	111.067	112.93	115.403	117.743	119.71	122.201
		hypo2	100	101.093	102.163	102.974	104.422	106.304	108.165	109.801	111.621	114.374	116.848	118.657	120.532	122.816
		hypo3	100	101.002	101.375	102.439	103.847	106.036	108.259	110.23	110.669	112.001	113.403	113.89	114.799	115.448
		hypo4	100	100.602	100.986	101.696	103.574	104.544	106.297	107.915	109.76	111.866	114.472	116.638	119.19	121.645
		hypo5	100	100.018	100.93	102.675	104.583	106.694	108.75	112.086	115.017	117.73	120.521	123.748	126.668	129.67
		hypo6	100	100.867	101.371	102.396	103.239	104.272	104.48	105.541	106.619	108.096	109.391	110.701	111.779	112.43
	nr46	time	0	10	20	30	40	50	60	70	80	90	100	110	120	130
		hypo1	208.274	209.774	211.684	215.232	217.83	223.182	229.367	234.337	239.015	245.082	249.724	254.386	261.069	266.481
		hypo2	213.928	214.478	214.189	213.928	215.058	216.947	219.536	229.02	230.645	231.89	232.125	235.051	239.704	240.52
		hypo3	232.562	235.468	235.722	236.947	243.92	244.393	248.485	248.845	249.778	252.389	255.838	257.963	262.469	267.255
		hypo4	188.162	190.379	191.018	194.165	196.451	199.542	203.027	205.645	210.162	214.283	219.164	225.788	228.74	234.361
		hypo5	221.822	220.955	223.575	223.009	226.126	227.783	230.274	234.955	238.872	241.615	244.559	250.833	253.397	258.289
		hypo6	213.214	215.713	217.72	222.648	226.586	230.185	235.771	241.124	247.649	256.377	274.41	278.002	281.128	284.58
		percent
		hypo1	100	100.72	101.637	103.341	104.588	107.158	110.128	112.514	114.76	117.673	119.902	122.14	125.349	127.947
		hypo2	100	100.257	100.122	100	100.528	101.411	102.621	107.055	107.814	108.396	108.506	109.874	112.049	112.43
		hypo3	100	101.25	101.359	101.886	104.884	105.087	106.847	107.002	107.403	108.525	110.009	110.922	112.86	114.918
		hypo4	100	101.178	101.518	103.19	104.405	106.048	107.9	109.291	111.692	113.882	116.476	119.997	121.565	124.553
		hypo5	100	99.6091	100.79	100.535	101.94	102.687	103.81	105.921	107.686	108.923	110.25	113.079	114.234	116.44
		hypo6	100	101.172	102.113	104.425	106.272	107.96	110.58	113.09	116.15	120.244	128.702	130.386	131.853	133.472
		average	0	10	20	30	40	50	60	70	80	90	100	110	120	130
		length	100	100.739	101.334	102.332	103.867	105.29	107.065	109.081	110.855	112.887	115.324	117.314	119.216	121.164
		ost2-2D X aha2
		FC
		Feret diameter
		time	0	10	20	30	40	50	60	70	80	90	100	110	120	130
		hypo1	218.186	219.146	220.184	221.145	223.182	225.32	229.035	232.175	235.053	239.019	241.075	243.206	246.293	250.018
		hypo2	244.818	246.895	247.808	248.974	251.509	253.387	254.637	256.564	258.774	259.771	260.929	262.762	264.273	265.611
		hypo3	253.213	254.827	255.812	256.462	256.462	258.66	260.094	261.49	265.319	267.571	269.691	272.523	274.243	276.632
		hypo4	242.638	243.83	245.782	247.316	249.479	251.231	253.393	256.129	260.05	265.149	267.526	272.017	274.774	276.848
		hypo5	256.632	260.25	262.36	263.501	266.663	269.785	272.677	276.279	280.223	283.817	288.467	291.894	295.926	299.868
		hypo6	215.541	217.407	218.577	219.968	224.964	226.049	228.569	227.607	230.638	231.683	232.974	235.748	237.261	238.296
		percent
		hypo1	100	100.44	100.916	101.356	102.29	103.27	104.972	106.412	107.731	109.548	110.491	111.467	112.882	114.589
		hypo2	100	100.848	101.221	101.698	102.733	103.5	104.011	104.798	105.701	106.108	106.581	107.33	107.947	108.493
		hypo3	100	100.637	101.026	101.283	101.283	102.151	102.717	103.269	104.781	105.67	106.508	107.626	108.305	109.249
		hypo4	100	100.491	101.296	101.928	102.819	103.541	104.433	105.56	107.176	109.278	110.257	112.108	113.244	114.099
		hypo5	100	101.41	102.232	102.677	103.909	105.125	106.252	107.656	109.193	110.593	112.405	113.74	115.311	116.847
		hypo6	100	100.866	101.409	102.054	104.372	104.875	106.044	105.598	107.004	107.489	108.088	109.375	110.077	110.557
		Feret diameter
		time	0	10	20	30	40	50	60	70	80	90	100	110	120	130
		hypo1	214.972	220.844	215.232	215.372	217.412	219.112	223.043	226.296	230.217	234.949	239.577	245.065	249.57	254.421
		hypo2	273.49	276.899	279.401	283.403	286.812	290.993	295.269	301.438	306.602	314.612	319.249	325.22	333.458	337.8
		hypo3	158.701	159.452	159.452	161.375	162.856	165.849	169.425	173.003	176.241	179.212	182.036	184.719	187.609	190.434
		hypo4	215.077	216.416	217.111	217.904	219.276	220.731	222.194	224.9	227.115	229.993	232.768	236.279	239.107	242.662
		hypo5	188.958	189.636	190.318	191.732	193.794	196.237	198.237	200.472	202.312	204.453	205.548	207.531	208.943	210.155
		percent
		hypo1	100	102.732	100.121	100.186	101.135	101.926	103.754	105.268	107.092	109.293	111.446	113.999	116.094	118.351
		hypo2	100	101.246	102.161	103.625	104.871	106.4	107.963	110.219	112.107	115.036	116.732	118.915	121.927	123.515
		hypo3	100	100.473	100.473	101.685	102.618	104.504	106.757	109.012	111.052	112.924	114.704	116.394	118.215	119.995
		hypo4	100	100.623	100.946	101.314	101.952	102.629	103.309	104.567	105.597	106.935	108.225	109.858	111.173	112.826
		hypo5	100	100.359	100.72	101.468	102.559	103.852	104.911	106.093	107.067	108.2	108.78	109.829	110.576	111.218
	nr46	hypo1	186.035	187.491	188.096	191.05	193.794	196.581	198.728	199.484	202.277	203.769	204.561	207.454	208.125	210.95
		hypo2	227.491	229.872	228.845	230.361	232.243	234.853	239.641	243.502	250.06	256.644	263.097	268.539	274.332	280.03
		hypo3	231.683	233.626	234.753	236.907	240.067	245.791	252.99	262.246	267.899	274.774	280.492	286.937	294.803	297.755
		hypo4	200.811	201.241	203.022	202.485	204.619	206.891	210.345	214.56	219.146	223.946	228.32	231.173	235.287	238.757
		hypo5	201.993	202.094	205.407	205.183	205.407	206.4	206.874	209.344	211.766	215.752	217.018	219.185	221.416	224.183
		hypo6	234.61	235.951	239.084	240.26	244.182	250.252	256.33	264.439	269.32	275.61	281.455	286.7	292.77	297.123
		percent
		hypo1	100	100.783	101.108	102.696	104.171	105.669	106.823	107.229	108.731	109.533	109.958	111.513	111.874	113.393
		hypo2	100	101.047	100.595	101.262	102.089	103.236	105.341	107.038	109.921	112.815	115.652	118.044	120.59	123.095
		hypo3	100	100.839	101.325	102.255	103.619	106.089	109.197	113.192	115.632	118.599	121.067	123.849	127.244	128.518
		hypo4	100	100.214	101.101	100.834	101.896	103.028	104.748	106.847	109.13	111.521	113.699	115.12	117.168	118.896
		hypo5	100	100.05	101.69	101.579	101.69	102.182	102.416	103.639	104.838	106.812	107.438	108.511	109.616	110.986
		hypo6	100	100.572	101.907	102.408	104.08	106.667	109.258	112.714	114.795	117.476	119.967	122.203	124.79	126.645
		average	0	10	20	30	40	50	60	70	80	90	100	110	120	130
		length	100	100.802	101.191	101.783	102.829	104.038	105.465	107.007	108.679	110.461	111.882	113.522	115.12	116.545
	ahadelta experiment - from the exp.nr. 45
		summary
		time	0	0.166667	0.333333	0.5	0.666667	0.833333	1	1.16667	1.33333	1.5	1.66667	1.83333	2	2.16667	2.33333	2.5	2.66667	2.83333	3	3.16667	3.33333	3.5	3.66667	3.83333	4	4.16667	4.33333	4.5	4.66667	4.83333	5	5.16667	5.33333	5.5	5.66667	5.83333	6	6.16667	6.33333	6.5	6.66667	6.83333	7	7.16667	7.33333	7.5	7.66667
		Col0	100	100.329	100.51	100.646	100.849	100.861	100.902	100.975	100.987	101.036	101.172	101.351	101.495	101.614	101.659	101.722	101.778	101.867	101.948	102.053	102.142	102.239	102.298	102.243	102.398	102.441	102.481	102.54	102.561	102.534	102.591	102.671	102.7	102.706	102.731	102.765	102.728	102.707	102.929	102.866	102.862	102.834	102.922	102.866	102.81	102.792	102.872
		SAUR19-GFP	100	101.054	102.011	102.933	103.689	104.397	104.833	105.483	106.294	107.217	108.192	108.975	109.943	110.81	111.52	112.37	113.225	113.962	114.657	115.223	115.806	116.28	116.799	117.138	117.574	117.996	118.261	118.703	118.895	119.196	119.47	119.677	119.878	120.161	120.338	120.434	120.639	120.827	121.033	121.135	121.313	121.429	121.507	121.638	121.803	121.9	122.033
		AHA2-delta95	100	100.235	100.552	100.774	101.087	101.048	101.252	101.304	101.336	101.421	101.433	101.449	101.549	101.919	101.83	102.063	102.256	102.407	102.362	102.682	102.557	102.736	102.962	103.066	103.106	103.27	103.39	103.78	103.804	103.813	104.253	104.374	104.786	104.836	105.219	105.269	105.481	105.928	106.085	106.604	106.696	106.982	107.346	107.72	108.035	108.282	108.591
		stdevs
		Col0	0	0.225788	0.266718	0.281628	0.27315	0.287529	0.298265	0.350197	0.31672	0.367486	0.39452	0.494388	0.540558	0.579197	0.607804	0.584325	0.60705	0.537162	0.645524	0.595241	0.680551	0.732601	0.687535	0.72366	0.716452	0.733459	0.795507	0.804521	0.849939	0.788617	0.86647	0.858919	0.857729	0.864567	0.951833	0.837947	0.836446	0.885296	0.782648	0.833256	0.804466	0.83381	0.79787	0.799619	0.866235	0.836118	0.822364
		SAUR19-GFP	0	0.342435	0.567382	0.894214	1.00934	1.35015	1.51131	1.83523	2.11144	2.38636	2.63022	2.83664	2.96978	3.15652	3.32948	3.41132	3.53832	3.70331	3.81408	3.96298	4.0646	4.17013	4.17686	4.22243	4.38841	4.49358	4.55678	4.67154	4.72972	4.83553	4.91813	4.93166	5.01683	5.19582	5.18376	5.30231	5.40108	5.39463	5.60367	5.5853	5.64655	5.77402	5.83174	5.89535	5.94073	5.90076	6.09993
		AHA2-delta95	0	0.290578	0.475686	0.510183	0.760694	0.78419	0.909015	1.06458	1.03744	1.32712	1.68527	1.78743	1.99965	2.05101	2.35832	2.64004	2.75533	2.97311	3.29676	3.23457	3.46687	3.51604	3.67752	3.7844	3.98766	4.11163	4.22407	4.27584	4.31521	4.58345	4.67303	4.82148	4.74116	4.82681	4.78101	4.8832	4.99743	4.9492	5.16002	5.16275	5.28889	5.22641	5.33337	5.14757	5.44197	5.62058	5.50368
[truncated: 29 more columns]
