# Supplementary material for: TIR1/AFB-Aux/IAA auxin perception mediates rapid cell wall acidification and growth of Arabidopsis hypocotyls
Source: eLife. 2016 Sep 14;5:e19048. doi: 10.7554/eLife.19048 (PMC5045290; doi:10.7554/eLife.19048)
Supplement: Figure 5—source data 1. — DOI: http://dx.doi.org/10.7554/eLife.19048.015 [file elife-19048-fig5-data1.xlsx]

## Sheet: Fig5-source data
gravitropic experiments and pH																			2015-10-22 - graviapophusion - 1h stimulation
pooled data from 2015-10-09 and 2015-10-22
																			1.5% agarose
																				R output													R output											Total
																				control01		control02		control03		control04		control05		control06			gravi01		gravi02		gravi03		gravi04		gravi05			side	ratio			the plot done this way:
R output							R output													side	ratio	side	ratio	side	ratio	side	ratio	side	ratio	side	ratio		side	ratio	side	ratio	side	ratio	side	ratio	side	ratio		left	0.282959
Control02		Control04		Control05			gravi02		gravi05		gravi06									left	0.359946	left	0.34538	left	0.385171	left	0.315637	left	0.388004	right	0.319898		up	0.233257	up	0.352081			up	0.310205	up	0.320804		left	0.293057			# to order the treatment
side	ratio	side	ratio	side	ratio		side	ratio	side	ratio	side	ratio								left	0.351096	left	0.346412	left	0.38571	left	0.312017	right	0.300115	right	0.351227		up	0.246834	up	0.349918			up	0.301347	up	0.310932		left	0.306339			graviT$side<-factor(graviT$side, c("left", "right", "up", "down"))
left	0.282959	left	0.216448	left	0.168197		up	0.364457	up	0.269042	up	0.269017								left	0.347062	left	0.352025	left	0.377666	left	0.302542	right	0.302641	right	0.346384		up	0.27371	up	0.352796			up	0.27601	up	0.293477		left	0.293345
left	0.293057	left	0.201016	left	0.164466		up	0.338914	up	0.285726	up	0.220476								left	0.346342	left	0.349434	left	0.372367	left	0.291582	right	0.284811	right	0.322018		up	0.297	up	0.36557			up	0.304255	up	0.323187		left	0.301362
left	0.306339	left	0.188147	left	0.165091		up	0.322905	up	0.302294	up	0.209283								left	0.358314	left	0.341938	left	0.37895	left	0.294179	right	0.286849	right	0.305613		up	0.308833	up	0.363589			up	0.308139	up	0.338386		left	0.333079			##
left	0.293345	left	0.201679	left	0.166435		up	0.323255	up	0.30794	up	0.220153								left	0.371095	left	0.341573	left	0.388502	left	0.3081	right	0.290158	right	0.297924		up	0.300039	up	0.376148			up	0.319553	up	0.324324		left	0.333733			{
left	0.301362	left	0.2148	left	0.175398		up	0.322719	up	0.330402	up	0.230185								left	0.376799	left	0.34352	left	0.383488	left	0.306485	right	0.285579	right	0.292343		up	0.323507	up	0.373799			up	0.333001	up	0.326116		left	0.32547			boxplot(ratio~side,data=graviT, xlab="hypocotyl side", border ="red", ylab="GFP/RFP intensity ratio", ylim =c(0,0.5))
left	0.333079	left	0.21692	left	0.174629		up	0.325864	up	0.341058	up	0.2413								left	0.37235	left	0.347801	left	0.372631	left	0.290491	right	0.295408	right	0.302226		up	0.318969	up	0.348682			up	0.327501	up	0.348045		left	0.355515			stripchart(ratio~side, data=graviT, method='jitter',add = TRUE, pch=1,
left	0.333733	left	0.209148	left	0.177098		up	0.33268	up	0.329655	up	0.248193								left	0.373721	left	0.361376	left	0.389778	left	0.275564	right	0.280295	right	0.308252		up	0.304317	up	0.331985			up	0.318689	up	0.349071		left	0.38553			xlab="hypocotyl side", ylab="GFP/RFP ratio",ylim =c(0,0.5), vertical=TRUE)
left	0.32547	left	0.199291	left	0.175151		up	0.331683	up	0.317958	up	0.261631								left	0.380058	left	0.368171	left	0.382778	left	0.269328	right	0.270978	right	0.31072		up	0.304861	up	0.309721			up	0.322043	up	0.31682		left	0.216448			}
left	0.355515	left	0.198491	left	0.165118		up	0.326492	up	0.310428	up	0.266077								left	0.380199	left	0.371058	left	0.374089	left	0.275565	right	0.270652	right	0.30438		up	0.314526	up	0.283235			up	0.313346	up	0.305145		left	0.201016
left	0.38553	left	0.20863	left	0.1652		up	0.338662	up	0.292909	up	0.26483								left	0.368056	left	0.378224	left	0.378398	right	0.320187	right	0.260714	right	0.297333		up	0.3414	up	0.280637			up	0.282262	up	0.312409		left	0.188147
right	0.304508	left	0.220951	left	0.165583		up	0.346577	up	0.299035	up	0.251421								left	0.35134	left	0.390154	right	0.473843	right	0.309406	right	0.274305	right	0.300661		up	0.360136	up	0.29376			up	0.261891	up	0.325062		left	0.201679
right	0.32035	left	0.219695	left	0.164257		up	0.355661	up	0.300027	up	0.228002								left	0.344229	left	0.398563	right	0.462608	right	0.310311	right	0.277119	right	0.304052		up	0.356616	up	0.308998			up	0.268241	up	0.340425		left	0.2148
right	0.341377	left	0.205052	right	0.196159		up	0.356346	up	0.310922	up	0.214192								left	0.33434	left	0.4054	right	0.44266	right	0.312312	left	0.246918	right	0.311206		up	0.329382	up	0.309371			up	0.2818	up	0.364102		left	0.21692
right	0.361067	left	0.196471	right	0.19851		down	0.222854	up	0.320924	up	0.222298								right	0.260613	left	0.400282	right	0.427021	right	0.31	left	0.217638	left	0.307521		down	0.263467	up	0.264599			up	0.293188	up	0.389436		left	0.209148
right	0.361738	left	0.193904	right	0.214989		down	0.229561	up	0.338365	up	0.227039								right	0.278132	left	0.384525	right	0.417597	right	0.311403	left	0.214709	left	0.308726		down	0.266325	down	0.232002			up	0.293188	up	0.365326		left	0.199291
right	0.383064	left	0.195454	right	0.214349		down	0.226115	up	0.317933	down	0.17052								right	0.26549	left	0.365107	right	0.424086	right	0.325656	left	0.223141	left	0.320331		down	0.262417	down	0.206586			down	0.197013	up	0.336704		left	0.198491
right	0.406014	left	0.204563	right	0.207764		down	0.21187	up	0.278547	down	0.173592								right	0.219328	left	0.364158	right	0.426355	right	0.325354	left	0.225156	left	0.321915		down	0.278889	down	0.213208			down	0.188499	down	0.224586		left	0.20863
right	0.434445	left	0.209786	right	0.207077		down	0.203903	up	0.242244	down	0.177703								right	0.209143	left	0.365072	right	0.422372	right	0.306695	left	0.223891	left	0.342257		down	0.272258	down	0.235224			down	0.185706	down	0.226468		left	0.220951
right	0.474952	left	0.211126	right	0.212718		down	0.210187	up	0.252745	down	0.182038								right	0.219055	left	0.3596	right	0.420845	right	0.30354	left	0.226673	left	0.334418		down	0.262438	down	0.231755			down	0.181122	down	0.243132		left	0.219695
right	0.492362	right	0.203004	right	0.213809		down	0.214322	up	0.26627	down	0.191409								right	0.208395	left	0.354093	right	0.419811	right	0.309134	left	0.227868	left	0.30761		down	0.270614	down	0.228232			down	0.182981	down	0.248252		left	0.205052
		right	0.197699	right	0.210967		down	0.214528	up	0.270088	down	0.191763								right	0.217964	left	0.344171	right	0.419843			left	0.224827	left	0.312247		down	0.257772	down	0.236215			down	0.181339	down	0.265752		left	0.196471
		right	0.189341	right	0.207574		down	0.219583	up	0.273584	down	0.183236								right	0.21973	right	0.29255	right	0.423288			left	0.237287	left	0.349786		down	0.269422	down	0.232433			down	0.183731	down	0.288785		left	0.193904
		right	0.171936	right	0.198099		down	0.223555	up	0.276263	down	0.168585								right	0.22316	right	0.295951					left	0.240313	left	0.335057		down	0.278264	down	0.236576			down	0.183691	down	0.310796		left	0.195454
		right	0.16079	right	0.195571		down	0.228013	up	0.253986	down	0.165627								right	0.235102	right	0.306343					left	0.231061	left	0.285861		down	0.265323	down	0.249683			down	0.181277	down	0.307249		left	0.204563
		right	0.163487				down	0.226485	up	0.23319	down	0.166754								right	0.233026	right	0.325002					left	0.218996	left	0.273273		down	0.363274	down	0.23802			down	0.178655	down	0.287542		left	0.209786
		right	0.169546				down	0.223222	up	0.241573	down	0.173251								right	0.216579	right	0.321972							left	0.264403		down	0.271309	down	0.202644			down	0.183654	down	0.220799		left	0.211126
		right	0.174496						up	0.242186	down	0.174592								right	0.187971	right	0.319219							left	0.277223		down	0.275614	down	0.172193			down	0.194085	down	0.212999		left	0.168197
		right	0.170304						up	0.250884	down	0.176161								right	0.195242	right	0.33905							left	0.284755		down	0.270722	down	0.176118			down	0.199961	down	0.227045		left	0.164466
		right	0.166044						up	0.261541	down	0.183275										right	0.343617												down	0.187957			down	0.195506	down	0.248984		left	0.165091
		right	0.157321						up	0.272075	down	0.177211										right	0.326939												down	0.182094			down	0.18295	down	0.259047		left	0.166435
		right	0.158679						up	0.283382												right	0.328396																down	0.179082	down	0.274545		left	0.175398
		right	0.166584						up	0.309767												right	0.328626																down	0.16629	down	0.268462		left	0.174629
		right	0.179934						up	0.296512												right	0.335872																		down	0.241273		left	0.177098
		right	0.196257						up	0.217378												right	0.323626																		down	0.296308		left	0.175151
		right	0.201797						down	0.148994												right	0.316833																					left	0.165118
		right	0.197887						down	0.139903												right	0.307522																					left	0.1652
		right	0.186564						down	0.149398												right	0.311289																					left	0.165583
		right	0.168963						down	0.149993												right	0.310802																					left	0.164257
									down	0.161275												right	0.310923																					right	0.304508
									down	0.186725												right	0.312245																					right	0.32035
									down	0.18727												right	0.316067																					right	0.341377
									down	0.158096												right	0.317505																					right	0.361067
									down	0.156459												right	0.309012																					right	0.361738
									down	0.164701												right	0.295836																					right	0.383064
									down	0.179771																																		right	0.406014
									down	0.182539																																		right	0.434445
									down	0.171149																																		right	0.474952
									down	0.163205																																		right	0.492362
									down	0.155779																																		right	0.203004
									down	0.148289																																		right	0.197699
									down	0.154082																																		right	0.189341
									down	0.175887																																		right	0.171936
									down	0.176355																																		right	0.16079
									down	0.165786																																		right	0.163487
									down	0.163345																																		right	0.169546
									down	0.175677																																		right	0.174496
									down	0.182651																																		right	0.170304
									down	0.179845																																		right	0.166044
									down	0.158521																																		right	0.157321
									down	0.176248																																		right	0.158679
									down	0.188539																																		right	0.166584
									down	0.205836																																		right	0.179934
									down	0.182475																																		right	0.196257
									down	0.146853																																		right	0.201797
									down	0.144105																																		right	0.197887
									down	0.147222																																		right	0.186564
									down	0.151794																																		right	0.168963
									down	0.161483																																		right	0.19851
																																												right	0.214989
																																												right	0.214349
																																												right	0.207764
																																												right	0.207077
																																												right	0.212718
																																												right	0.213809
																																												right	0.210967
																																												right	0.207574
gravitropic behaviour of the col0 versus HS::axr3-1 after heat shock																																												right	0.198099
2015-10-22-HSaxr31-gravi.tif																																												right	0.195571
																																												up	0.364457
																																												up	0.338914
heat shocked for 40min, 1h40min after imaging started																																												up	0.322905
control not heatshocked																																												up	0.323255
																																												up	0.322719
measure angles after 6h																																												up	0.325864
																																												up	0.33268
HS::axr3-1																																												up	0.331683
														line	angle	circular																												up	0.326492
heatshocked					not heatshocked									Col0-HS	66.251	66.251																												up	0.338662
Col0	angle	HS::axr3-1	angle		Col0	angle	HS::axr3-1	angle						Col0-HS	61.928	61.928		R code																										up	0.346577
	66.251		-1.848			53.13	64.537							Col0-HS	16.39	16.39		axrAngle<- read.delim("Col0vsHSaxr3-1.txt")																										up	0.355661
	61.928		-9.866			6.34	-8.13							Col0-HS	53.746	53.746		> boxplot(angle~line,data=axrAngle, xlab="line", border ="red", ylab="angle", ylim =c(-40,120))																										up	0.356346
	16.39		-10.784			74.476	14.036							Col0-HS	49.086	49.086		> stripchart(angle~line, data=axrAngle, method='jitter',add = TRUE, pch=16,																										up	0.269042
	53.746		-4.574			30.964	59.744							Col0-HS	99.462	99.462		+ xlab="line", ylab="angle",ylim =c(-40,120), vertical=TRUE)																										up	0.285726
	49.086		4.399			59.534	52.431							Col0-HS	87.51	87.51																												up	0.302294
	99.462		-6.116			71.565	30.964							Col0-HS	75.379	75.379																												up	0.30794
	87.51		8.427			55.491	29.476							Col0-HS	81.573	81.573																												up	0.330402
	75.379		-10.954			74.745	28.811							Col0-HS	66.371	66.371																												up	0.341058
	81.573		11.31			74.055	59.621							Col0-HS	59.534	59.534																												up	0.329655
	66.371		1.736			60.524	6.843							Col0-HS	68.199	68.199																												up	0.317958
	59.534		-17.819			53.973	38.29							Col0-HS	57.265	57.265																												up	0.310428
	68.199		21.448			62.241	-28.61							Col0-HS	49.899	49.899																												up	0.292909
	57.265		19.654			53.13	41.424							Col0-HS	93.576	93.576																												up	0.299035
	49.899		-21.448			62.526	12.995							Col0-HS	84.094	84.094																												up	0.300027
	93.576		0			64.983	30.466							HS::axr3-1-HS	-1.848	358.152																												up	0.310922
	84.094		7.306			71.565	48.814							HS::axr3-1-HS	-9.866	350.134																												up	0.320924
			3.691			80.538								HS::axr3-1-HS	-10.784	349.216																												up	0.338365
			-3.094			58.671								HS::axr3-1-HS	-4.574	355.426																												up	0.317933
			-10.539											HS::axr3-1-HS	4.399	4.399																												up	0.278547
														HS::axr3-1-HS	-6.116	353.884																												up	0.242244
														HS::axr3-1-HS	8.427	8.427																												up	0.252745
														HS::axr3-1-HS	-10.954	349.046																												up	0.26627
														HS::axr3-1-HS	11.31	11.31																												up	0.270088
														HS::axr3-1-HS	1.736	1.736																												up	0.273584
														HS::axr3-1-HS	-17.819	342.181																												up	0.276263
														HS::axr3-1-HS	21.448	21.448																												up	0.253986
														HS::axr3-1-HS	19.654	19.654																												up	0.23319
														HS::axr3-1-HS	-21.448	338.552																												up	0.241573
														HS::axr3-1-HS	0	360																												up	0.242186
														HS::axr3-1-HS	7.306	7.306																												up	0.250884
														HS::axr3-1-HS	3.691	3.691																												up	0.261541
														HS::axr3-1-HS	-3.094	356.906																												up	0.272075
														HS::axr3-1-HS	-10.539	349.461																												up	0.283382
														Col0-c	53.13	53.13																												up	0.309767
														Col0-c	6.34	6.34																												up	0.296512
														Col0-c	74.476	74.476																												up	0.217378
														Col0-c	30.964	30.964																												up	0.269017
														Col0-c	59.534	59.534																												up	0.220476
														Col0-c	71.565	71.565																												up	0.209283
														Col0-c	55.491	55.491																												up	0.220153
														Col0-c	74.745	74.745																												up	0.230185
														Col0-c	74.055	74.055																												up	0.2413
														Col0-c	60.524	60.524																												up	0.248193
														Col0-c	53.973	53.973																												up	0.261631
														Col0-c	62.241	62.241																												up	0.266077
														Col0-c	53.13	53.13																												up	0.26483
														Col0-c	62.526	62.526																												up	0.251421
														Col0-c	64.983	64.983																												up	0.228002
														Col0-c	71.565	71.565																												up	0.214192
														Col0-c	80.538	80.538																												up	0.222298
														Col0-c	58.671	58.671																												up	0.227039
														HS::axr3-1-c	-8.13	351.87																												down	0.222854
														HS::axr3-1-c	14.036	14.036																												down	0.229561
														HS::axr3-1-c	59.744	59.744																												down	0.226115
														HS::axr3-1-c	52.431	52.431																												down	0.21187
														HS::axr3-1-c	30.964	30.964																												down	0.203903
														HS::axr3-1-c	29.476	29.476																												down	0.210187
														HS::axr3-1-c	28.811	28.811																												down	0.214322
														HS::axr3-1-c	59.621	59.621																												down	0.214528
														HS::axr3-1-c	6.843	6.843																												down	0.219583
														HS::axr3-1-c	38.29	38.29																												down	0.223555
														HS::axr3-1-c	-28.61	331.39																												down	0.228013
														HS::axr3-1-c	41.424	41.424																												down	0.226485
														HS::axr3-1-c	12.995	12.995																												down	0.223222
														HS::axr3-1-c	30.466	30.466																												down	0.148994
														HS::axr3-1-c	48.814	48.814																												down	0.139903
																																												down	0.149398
																																												down	0.149993
																																												down	0.161275
																																												down	0.186725
																																												down	0.18727
																																												down	0.158096
collection of all data that I obtained in the dark imaging system.																																												down	0.156459
all is after 6 hours of gravistimulation																																												down	0.164701
																																												down	0.179771
						line	angle																																					down	0.182539
						Col0	31.866													R code for the graph																								down	0.171149
						Col0	70.017																																					down	0.163205
						Col0	51.34													SaurAngle<- read.delim("Col0vsSAUR19G.txt")																								down	0.155779
						Col0	-9.462													> boxplot(angle~line,data=SaurAngle, xlab="line", border ="red", ylab="angle", ylim =c(-40,120))																								down	0.148289
						Col0	53.13													> stripchart(angle~line, data=SaurAngle, method='jitter',add = TRUE, pch=16,																								down	0.154082
						Col0	60.255													+ xlab="line", ylab="angle",ylim =c(-40,120), vertical=TRUE)																								down	0.175887
						Col0	45																																					down	0.176355
						Col0	19.654																																					down	0.165786
						Col0	51.34																																					down	0.163345
						Col0	20.225																																					down	0.175677
						Col0	53.13																																					down	0.182651
						Col0	61.189																																					down	0.179845
						Col0	75.069																																					down	0.158521
						Col0	71.565																																					down	0.176248
						Col0	81.469																																					down	0.188539
						Col0	53.973																																					down	0.205836
						Col0	40.236																																					down	0.182475
						Col0	36.87																																					down	0.146853
						Col0	29.055																																					down	0.144105
						Col0	81.87																																					down	0.147222
						Col0	40.236																																					down	0.151794
						Col0	45																																					down	0.161483
						Col0	48.013																																					down	0.17052
						Col0	50.711																																					down	0.173592
						Col0	55.62																																					down	0.177703
						Col0	57.095																																					down	0.182038
						Col0	30.964																																					down	0.191409
						Col0	76.504																																					down	0.191763
						Col0	57.995																																					down	0.183236
						Col0	48.576																																					down	0.168585
						Col0	29.745																																					down	0.165627
						Col0	35.838																																					down	0.166754
						Col0	16.699																																					down	0.173251
						Col0	18.435																																					down	0.174592
						Col0	26.565																																					down	0.176161
						Col0	20.556																																					down	0.183275
						Col0	38.157																																					down	0.177211
						Col0	59.036																																					left	0.351096
						Col0	58.57																																					left	0.347062
						Col0	38.66																																					left	0.346342
						Col0	36.469																																					left	0.358314
						Col0	41.82																																					left	0.371095
						Col0	68.199																																					left	0.376799
						Col0	56.31																																					left	0.37235
						Col0	53.393																																					left	0.373721
						Col0	65.136																																					left	0.380058
						Col0	64.134																																					left	0.380199
						Col0	58.841																																					left	0.368056
						Col0	75.7																																					left	0.35134
						Col0	41.634																																					left	0.344229
						Col0	53.746																																					left	0.33434
						Col0	49.574																																					left	0.34538
						Col0	93.366																																					left	0.346412
						Col0	71.114																																					left	0.352025
						Col0	38.66																																					left	0.349434
						Col0	26.565																																					left	0.341938
						Col0	70.346																																					left	0.341573
						Col0	70.017																																					left	0.34352
						Col0	54.782																																					left	0.347801
						Col0	50.44																																					left	0.361376
						Col0	49.399																																					left	0.368171
						Col0	33.69																																					left	0.371058
						Col0	71.565																																					left	0.378224
						Col0	48.013																																					left	0.390154
						Col0	34.992																																					left	0.398563
						Col0	24.775																																					left	0.4054
						Col0	45																																					left	0.400282
						Col0	67.38																																					left	0.384525
						Col0	54.689																																					left	0.365107
						Col0	49.635																																					left	0.364158
						Col0	50.711																																					left	0.365072
						Col0	57.995																																					left	0.3596
						Col0	67.521																																					left	0.354093
						Col0	45																																					left	0.344171
						Col0	56.31																																					left	0.385171
						Col0	39.472																																					left	0.38571
						Col0	72.121																																					left	0.377666
						Col0	77.8																																					left	0.372367
						Col0	53.13																																					left	0.37895
						Col0	40.426																																					left	0.388502
						Col0	71.03																																					left	0.383488
						Col0	51.633																																					left	0.372631
						Col0	61.631																																					left	0.389778
						Col0	29.745																																					left	0.382778
						Col0	42.709																																					left	0.374089
						Col0	23.051																																					left	0.378398
						Col0	52.549																																					left	0.315637
						Col0	36.469																																					left	0.312017
						Col0	36.674																																					left	0.302542
						Col0	33.341																																					left	0.291582
						Col0	68.703																																					left	0.294179
						Col0	29.539																																					left	0.3081
						Col0	58.241																																					left	0.306485
						Col0	47.291																																					left	0.290491
						Col0	81.416																																					left	0.275564
						Col0	51.667																																					left	0.269328
						Col0	68.009																																					left	0.275565
						Col0	51.667																																					left	0.246918
						Col0	73.523																																					left	0.217638
						Col0	94.764																																					left	0.214709
						Col0	75.964																																					left	0.223141
						Col0	45.855																																					left	0.225156
						Col0	99.273																																					left	0.223891
						Col0	63.435																																					left	0.226673
						Col0	86.348																																					left	0.227868
						Col0	39.987																																					left	0.224827
						Col0	83.367																																					left	0.237287
						Col0	44.029																																					left	0.240313
						Col0	77.619																																					left	0.231061
						Col0	82.476																																					left	0.218996
						Col0	29.358																																					left	0.307521
						Col0	67.286																																					left	0.308726
						Col0	66.666																																					left	0.320331
						Col0	38.66																																					left	0.321915
						Col0	60.124																																					left	0.342257
						Col0	54.039																																					left	0.334418
						Col0	56.31																																					left	0.30761
						Col0	46.469																																					left	0.312247
						Col0	63.435																																					left	0.349786
						Col0	70.56																																					left	0.335057
						Col0	56.915																																					left	0.285861
						Col0	57.426																																					left	0.273273
						Col0	70.115																																					left	0.264403
						Col0	56.023																																					left	0.277223
						Col0	51.189																																					left	0.284755
						Col0	71.822																																					right	0.260613
						Col0	39.898																																					right	0.278132
						Col0	67.068																																					right	0.26549
						Col0	35.538																																					right	0.219328
						Col0	63.435																																					right	0.209143
						Col0	43.781																																					right	0.219055
						Col0	61.928																																					right	0.208395
						Col0	46.042																																					right	0.217964
						Col0	64.093																																					right	0.21973
						Col0	60.803																																					right	0.22316
						Col0	60.642																																					right	0.235102
						ost2-2	46.081																																					right	0.233026
						ost2-2	37.875																																					right	0.216579
						ost2-2	61.928																																					right	0.187971
						ost2-2	48.18																																					right	0.195242
						ost2-2	72.553																																					right	0.29255
						ost2-2	37.875																																					right	0.295951
						ost2-2	54.462																																					right	0.306343
						ost2-2	49.399																																					right	0.325002
						ost2-2	59.036																																					right	0.321972
						ost2-2	63.435																																					right	0.319219
						ost2-2	81.634																																					right	0.33905
						ost2-2	43.603																																					right	0.343617
						ost2-2	47.291																																					right	0.326939
						ost2-2	52.765																																					right	0.328396
						ost2-2	55.784																																					right	0.328626
						ost2-2	31.608																																					right	0.335872
						ost2-2	50.711																																					right	0.323626
						ost2-2	37.304																																					right	0.316833
						ost2-2	73.142																																					right	0.307522
						ost2-2	63.435																																					right	0.311289
						ost2-2	57.995																																					right	0.310802
						ost2-2	72.072																																					right	0.310923
						ost2-2	36.027																																					right	0.312245
						ost2-2	35.754																																					right	0.316067
						ost2-2	51.34																																					right	0.317505
						ost2-2	49.574																																					right	0.309012
						ost2-2	41.878																																					right	0.295836
						ost2-2	37.747																																					right	0.473843
						ost2-2	58.392																																					right	0.462608
						ost2-2	46.273																																					right	0.44266
						ost2-2	74.982																																					right	0.427021
						ost2-2	49.236																																					right	0.417597
						ost2-2	43.831																																					right	0.424086
						ost2-2	73.301																																					right	0.426355
						ost2-2	67.38																																					right	0.422372
						ost2-2	68.334																																					right	0.420845
						ost2-2	35.538																																					right	0.419811
						ost2-2	54.462																																					right	0.419843
						ost2-2	57.529																																					right	0.423288
						ost2-2	47.626																																					right	0.320187
						ost2-2	30.828																																					right	0.309406
						ost2-2	44.454																																					right	0.310311
						ost2-2	59.967																																					right	0.312312
						ost2-2Xaha2	19.983																																					right	0.31
						ost2-2Xaha2	-31.43																																					right	0.311403
						ost2-2Xaha2	30.964																																					right	0.325656
						ost2-2Xaha2	-25.201																																					right	0.325354
						ost2-2Xaha2	135																																					right	0.306695
						ost2-2Xaha2	6.71																																					right	0.30354
						ost2-2Xaha2	0																																					right	0.309134
						ost2-2Xaha2	28.61																																					right	0.388004
						ost2-2Xaha2	12.529																																					right	0.300115
						ost2-2Xaha2	-28.072																																					right	0.302641
						ost2-2Xaha2	-29.745																																					right	0.284811
						ost2-2Xaha2	0																																					right	0.286849
						ost2-2Xaha2	7.431																																					right	0.290158
						ost2-2Xaha2	-17.526																																					right	0.285579
						ost2-2Xaha2	1.736																																					right	0.295408
						ost2-2Xaha2	0																																					right	0.280295
						ost2-2Xaha2	31.759																																					right	0.270978
						ost2-2Xaha2	40.764																																					right	0.270652
						ost2-2Xaha2	26.565																																					right	0.260714
						ost2-2Xaha2	15.422																																					right	0.274305
						ost2-2Xaha2	6.009																																					right	0.277119
						ost2-2Xaha2	8.13																																					right	0.319898
						ost2-2Xaha2	4.97																																					right	0.351227
						ost2-2Xaha2	28.443																																					right	0.346384
						ost2-2Xaha2	-41.987																																					right	0.322018
						ost2-2Xaha2	20.556																																					right	0.305613
						ost2-2Xaha2	14.036																																					right	0.297924
						ost2-2Xaha2	-145.008																																					right	0.292343
						ost2-2Xaha2	9.162																																					right	0.302226
						ost2-2Xaha2	-53.973																																					right	0.308252
						ost2-2Xaha2	26.565																																					right	0.31072
						ost2-2Xaha2	51.34																																					right	0.30438
						ost2-2Xaha2	61.39																																					right	0.297333
						ost2-2Xaha2	42.709																																					right	0.300661
						ost2-2Xaha2	23.749																																					right	0.304052
						ost2-2Xaha2	13.627																																					right	0.311206
						ost2-2Xaha2	54.462																																					up	0.233257
						ost2-2Xaha2	15.945																																					up	0.246834
						ost2-2Xaha2	17.354																																					up	0.27371
						ost2-2Xaha2	22.249																																					up	0.297
						ost2-2Xaha2	5.44																																					up	0.308833
						ost2-2Xaha2	30.964																																					up	0.300039
						ost2-2Xaha2	41.987																																					up	0.323507
						ost2-2Xaha2	31.759																																					up	0.318969
						ost2-2Xaha2	22.249																																					up	0.304317
						ost2-2Xaha2	34.695																																					up	0.304861
						ost2-2Xaha2	39.472																																					up	0.314526
						ost2-2Xaha2	-17.65																																					up	0.3414
						ost2-2Xaha2	7.125																																					up	0.360136
						ost2-2Xaha2	9.09																																					up	0.356616
						SAUR19-GFP	61.39																																					up	0.329382
						SAUR19-GFP	50.528																																					up	0.352081
						SAUR19-GFP	-12.529																																					up	0.349918
						SAUR19-GFP	23.962																																					up	0.352796
						SAUR19-GFP	51.843																																					up	0.36557
						SAUR19-GFP	46.975																																					up	0.363589
						SAUR19-GFP	36.254																																					up	0.376148
						SAUR19-GFP	56.31																																					up	0.373799
						SAUR19-GFP	28.887																																					up	0.348682
						SAUR19-GFP	41.82																																					up	0.331985
						SAUR19-GFP	14.931																																					up	0.309721
						SAUR19-GFP	60.945																																					up	0.283235
						SAUR19-GFP	53.13																																					up	0.280637
						SAUR19-GFP	42.274																																					up	0.29376
						SAUR19-GFP	15.945																																					up	0.308998
						SAUR19-GFP	46.548																																					up	0.309371
						SAUR19-GFP	11.31																																					up	0.264599
						SAUR19-GFP	27.979																																					up	0.310205
						SAUR19-GFP	35.838																																					up	0.301347
						SAUR19-GFP	76.329																																					up	0.27601
						SAUR19-GFP	104.744																																					up	0.304255
						SAUR19-GFP	55.923																																					up	0.308139
						SAUR19-GFP	26.095																																					up	0.319553
						SAUR19-GFP	92.77																																					up	0.333001
						SAUR19-GFP	31.551																																					up	0.327501
						SAUR19-GFP	34.38																																					up	0.318689
						SAUR19-GFP	47.386																																					up	0.322043
						SAUR19-GFP	-26.565																																					up	0.313346
						SAUR19-GFP	-14.036																																					up	0.282262
						SAUR19-GFP	-9.462																																					up	0.261891
						SAUR19-GFP	-20.136																																					up	0.268241
						SAUR19-GFP	30.53																																					up	0.2818
						SAUR19-GFP	98.531																																					up	0.293188
						SAUR19-GFP	162.897																																					up	0.293188
						SAUR19-GFP	75.069																																					up	0.320804
						SAUR19-GFP	0																																					up	0.310932
						SAUR19-GFP	-8.858																																					up	0.293477
						SAUR19-GFP	24.717																																					up	0.323187
						SAUR19-GFP	32.171																																					up	0.338386
						SAUR19-GFP	15.388																																					up	0.324324
						SAUR19-GFP	45.616																																					up	0.326116
						SAUR19-GFP	60.068																																					up	0.348045
						SAUR19-GFP	30.256																																					up	0.349071
						SAUR19-GFP	1.569																																					up	0.31682
						SAUR19-GFP	22.109																																					up	0.305145
						SAUR19-GFP	43.625																																					up	0.312409
						SAUR19-GFP	35.538																																					up	0.325062
						SAUR19-GFP	42.274																																					up	0.340425
						SAUR19-GFP	0																																					up	0.364102
						SAUR19-GFP	55.491																																					up	0.389436
						SAUR19-GFP	33.366																																					up	0.365326
						SAUR19-GFP	39.806																																					up	0.336704
						SAUR19-GFP	4.635																																					down	0.263467
						SAUR19-GFP	43.995																																					down	0.266325
																																												down	0.262417
																																												down	0.278889
																																												down	0.272258
																																												down	0.262438
																																												down	0.270614
																																												down	0.257772
																																												down	0.269422
																																												down	0.278264
																																												down	0.265323
																																												down	0.363274
																																												down	0.271309
																																												down	0.275614
																																												down	0.270722
																																												down	0.232002
																																												down	0.206586
																																												down	0.213208
																																												down	0.235224
																																												down	0.231755
																																												down	0.228232
																																												down	0.236215
																																												down	0.232433
																																												down	0.236576
																																												down	0.249683
																																												down	0.23802
																																												down	0.202644
																																												down	0.172193
																																												down	0.176118
																																												down	0.187957
																																												down	0.182094
																																												down	0.197013
																																												down	0.188499
																																												down	0.185706
																																												down	0.181122
																																												down	0.182981
																																												down	0.181339
																																												down	0.183731
																																												down	0.183691
																																												down	0.181277
																																												down	0.178655
																																												down	0.183654
																																												down	0.194085
																																												down	0.199961
																																												down	0.195506
																																												down	0.18295
																																												down	0.179082
																																												down	0.16629
																																												down	0.224586
																																												down	0.226468
																																												down	0.243132
																																												down	0.248252
																																												down	0.265752
																																												down	0.288785
																																												down	0.310796
																																												down	0.307249
																																												down	0.287542
																																												down	0.220799
																																												down	0.212999
																																												down	0.227045
																																												down	0.248984
																																												down	0.259047
																																												down	0.274545
																																												down	0.268462
																																												down	0.241273
																																												down	0.296308
